# Supplementary material for: A partial form of AIRE deficiency underlies a mild form of autoimmune polyendocrine syndrome type 1
Source: J Clin Invest. 2023 Nov 1;133(21):e169704. doi: 10.1172/JCI169704 (PMC10617782; doi:10.1172/JCI169704)
Supplement: Supporting data values [file jci-133-169704-s096.xlsx]

## Sheet: Figure 1B
Disease	HP	PAI	CMC
age at debut	4	12	3
	4	5	2
	5	9	0
	4	14	14
	9	9	1
	12	4	4
	4	11	4
	8	16	14
	11	25	0
	13	10	26
	4	14	30
	28	4	5
	9	20	1
	7	9	13
	16	14	7
	13	10	5
	9	17	5
	20	13	42
	1	16	8
	9	17	22
	8	12	2
	14	13	3
	12	13	23
	3	55	43
	15	12	64
	5	11
	7	26
	38	10
	22	23
	10	19
	43
	60
	22
Mean	13.6061	14.7667	13.64
SD	12.686	9.34652	16.4009

## Sheet: Figure 2A
mTEClo
	Aire+/+	AireC313X-/-	AireEx7-/-		Anova, adjusted P value
	64.4	50.5	55.7			Mean Diff	95% CI of diff.	Summary	Adjusted P value
	67.6	47.9	52.6		Aire+/+ vs. AireC313X-/-	16.68	9,792 to 23,56	***	0.0002
	66.2	49.1	65.6		Aire+/+ vs. AireEx7-/-	7	0,1166 to 13,88	*	0.0464
	64.8	48.8	61.1		AireC313X-/- vs. AireEx7-/-	-9.675	-16,56 to -2,792	**	0.0088
Mean	65.75	49.075	58.75
SD	1.45488	1.07819	5.76108
mTEChi	Aire+/+	AireC313X-/-	AireEx7-/-		Anova, adjusted P value
	22.5	36.3	32.5			Mean Diff	95% CI of diff.	Summary	Adjusted P value
	21	40.5	36.1		Aire+/+ vs. AireC313X-/-	-13.03	-20,00 to -6,048	**	0.0014
	22.4	33.4	25.6		Aire+/+ vs. AireEx7-/-	-7.5	-14,48 to -0,5235	*	0.0361
	26.1	33.9	27.8		AireC313X-/- vs. AireEx7-/-	5.525	-1,452 to 12,50	ns	0.1225
Mean	23	36.025	30.5
SD	2.17715	3.24076	4.71381

## Sheet: Figure 2B
Aire within mTEChi
	Aire+/+	AireC313X-/-	AireEx7-/-		Anova, adjusted P value
	88.5	3.85	84.2			Mean Diff	95% CI of diff.	Summary	Adjusted P value
	90.4	1.66	93.2		Aire+/+ vs. AireC313X-/-	83.27	71,35 to 95,19	****	<0,0001
	74.4	1.61	80.7		Aire+/+ vs. AireEx7-/-	1.6	-10,32 to 13,52	ns	0.9261
	86.9	0	75.7		AireC313X-/- vs. AireEx7-/-	-81.67	-93,59 to -69,75	****	<0,0001
Mean	85.05	1.78	83.45
SD	7.2427	1.58078	7.37677

## Sheet: Figure 3A
Tregs
	Aire+/+	AireC313X-/-	AireEx7-/-		Anova, adjusted P value
	1.17	0.57	1.46			Mean Diff	95% CI of diff.	Summary	Adjusted P value
	1.01	0.27	0.48		Aire+/+ vs. AireC313X-/-	0.7633	0,3768 to 1,150	***	0.0005
	1.2	0.71	0.62		Aire+/+ vs. AireEx7-/-	0.4433	0,05677 to 0,8299	*	0.0249
	1.58	0.68	0.88
	1.38	0.72	0.8
	1.7	0.51	1.14
Mean	1.34	0.576667	0.896667
SD	0.263135	0.171775	0.356745

## Sheet: Figure 3B
Recirculating CD4+ T cells
	Aire+/+	AireC313X-/-	AireEx7-/-		Anova, adjusted P value
	43.4	41.6	41.7			Mean Diff	95% CI of diff.	Summary	Adjusted P value
	49.3	36	45		Aire+/+ vs. AireC313X-/-	7.9	3,249 to 12,55	**	0.0016
	44.1	36	41.2		Aire+/+ vs. AireEx7-/-	3.9	-0,7514 to 8,551	ns	0.1038
	44.6	34.6	36.3
	42	30.6	39
	40.3	37.5	37.1
Mean	43.95	36.05	40.05
SD	3.04943	3.59764	3.23775

## Sheet: Figure 3C
SM, M1, M2
SM	Aire+/+	AireC313X-/-	AireEx7-/-		Anova, adjusted P value
	17	30.1	25.8			Mean Diff	95% CI of diff.	Summary	Adjusted P value
	17.1	34.9	18.5		Aire+/+ vs. AireC313X-/-	-15.37	-22,15 to -8,582	**	0.0011
	15.8	31	25.3		Aire+/+ vs. AireEx7-/-	-6.567	-13,35 to 0,2184	ns	0.0565
Mean	16.6333	32	23.2
SD	0.723418	2.55147	4.07799
M1	Aire+/+	AireC313X-/-	AireEx7-/-		Anova, adjusted P value
	46.7	31.8	38.5			Mean Diff	95% CI of diff.	Summary	Adjusted P value
	46.1	29	42.9		Aire+/+ vs. AireC313X-/-	17.4	12,97 to 21,83	****	<0,0001
	48.9	28.7	40		Aire+/+ vs. AireEx7-/-	6.767	2,334 to 11,20	**	0.008
Mean	47.2333	29.8333	40.4667
SD	1.47422	1.70978	2.23681
M2	Aire+/+	AireC313X-/-	AireEx7-/-		Anova, adjusted P value
	31.7	26.4	26.9			Mean Diff	95% CI of diff.	Summary	Adjusted P value
	30.9	21.5	32.5		Aire+/+ vs. AireC313X-/-	7.567	1,433 to 13,70	*	0.0213
	30.6	22.6	26		Aire+/+ vs. AireEx7-/-	2.6	-3,533 to 8,733	ns	0.4471
Mean	31.0667	23.5	28.4667
SD	0.568624	2.57099	3.52184

## Sheet: Figure 3D
Cleaved Casp3
	Aire+/+	AireC313X-/-	AireEx7-/-		Anova, adjusted P value
	1.06	1.01	0.79			Mean Diff	95% CI of diff.	Summary	Adjusted P value
	1.09	1.2	0.87		Aire+/+ vs. AireC313X-/-	-0.06	-0,2289 to 0,1089	ns	0.5879
	1.07	1.23	0.79		Aire+/+ vs. AireEx7-/-	0.266	0,08689 to 0,4451	**	0.0058
	1.18	1.24	1.03
	1.28	1.3
Mean	1.136	1.196	0.87
SD	0.0934345	0.110136	0.113137

## Sheet: Figure 3E
Tregs Peripheral
	Aire+/+	AireC313X-/-	AireEx7-/-		Anova, adjusted P value
	21.8	13.1	18.1			Mean Diff	95% CI of diff.	Summary	Adjusted P value
	21.9	27.3	24.5		Aire+/+ vs. AireC313X-/-	0.16	-6,387 to 6,707	ns	0.9972
	20.8	19.7	22		Aire+/+ vs. AireEx7-/-	1.36	-5,187 to 7,907	ns	0.8259
	20.2	26	22.5
	27.6	25.4	18.4
Mean	22.46	22.3	21.1
SD	2.95939	5.90974	2.76677

## Sheet: Figure 3F
FR4+CD73+ CD4+ T cells
	Aire+/+	AireC313X-/-	AireEx7-/-		Anova, adjusted P value
	2.66	9.67	4.54			Mean Diff	95% CI of diff.	Summary	Adjusted P value
	4.19	12.3	5.88		Aire+/+ vs. AireC313X-/-	-6.404	-9,552 to -3,256	***	0.0005
	2.88	5.94	5.16		Aire+/+ vs. AireEx7-/-	-2.422	-5,570 to 0,7265	ns	0.1359
	2.45	12.5	6.27
	2.08	5.87	4.52
Mean	2.852	9.256	5.274
SD	0.803971	3.2566	0.787325

## Sheet: Figure 4B_1
Significant genes AireEx7-/- versus WT
gene_name	ENSMUSG	baseMean	log2FoldChange	lfcSE	pvalue	padj	stat	TPM_1_WT_S1	TPM_3_C313X_S2	TPM_4_C313X_S7	TPM_5_Ex7Splice_S3	TPM_6_WT_S4	TPM_7_C311X_S5	TPM_8_WT_S9	TPM_9_Ex7Splice_S8	TPM_10_WT_S10	TPM_11_Ex7Splice_S6	TPM_1_S1	TPM_2_S2	TPM_3_S3	TPM_4_S4	TPM_5_S5	TPM_6_S6	TPM_7_S7	TPM_8_S8	TPM_9_1_S9	TPM_10_1_S10	TPM_11_1_S11	TPM_12_S12	mean_tpm_wt	mean_tpm_c313x	mean_tpm_splice	mean_tpm_mut_dif
Ceacam9	ENSMUSG00000007209	290.481	-8.18104	0.559769	3.44309e-81	8.28132e-77	-14.615	10.8612	0	0	0.0644232	7.52526	0	8.7777	0	18.7303	0.0144701	0.0866792	0.0202241	13.4255	0	0.0229399	0.0964856	0.0907197	17.0862	12.5871	10.0631	0.0140491	0.0237212	12.382	0.0086729	0.053286	0.0446131
Muc2	ENSMUSG00000025515	213.133	-7.00089	0.441745	1.88e-61	2.26088e-57	-15.8483	0.439041	0	0	0.0072974	0.393661	0	0.662097	0	0.460339	0.00244422	0.00737234	0.00480231	0.453578	0	0	0.00139866	0	0.569748	0.291218	0.636542	0.00113279	0.00188204	0.488278	0.00043069	0.0033307	0.00290001
Mpo	ENSMUSG00000009350	5190.33	-5.69843	0.281457	2.33299e-60	1.87043e-56	-20.2461	64.3623	0	0.00565012	0.663523	42.5866	1.39479	66.1453	2.00157	96.9077	1.18205	2.36732	2.79425	139.341	1.09682	2.37351	2.2257	0.699297	116.321	152.661	76.2172	0.378291	0.767567	94.3177	0.859518	1.70482	0.845298
Ccdc42	ENSMUSG00000045915	74.4615	-7.71137	0.77717	1.92939e-59	1.16014e-55	-9.92237	2.64443	0	0	0	1.58446	0	2.71151	0	4.37191	0.0146221	0.0154582	0.0306905	2.12905	0	0	0	0	1.84032	1.7521	1.25501	0	0	2.2861	0	0.00868153	0.00868153
Gzmf	ENSMUSG00000015441	100.485	-8.19676	0.814408	1.03035e-56	4.95637e-53	-10.0647	5.04009	0	0	0	4.41375	0	4.97812	0	5.83035	0	0.0270954	0.036289	2.57441	0	0	0.0308132	0	4.58455	6.4633	5.37594	0.0248236	0	4.90756	0.00354622	0.0134568	0.00991059
Alpl	ENSMUSG00000028766	2473.73	-2.84417	0.165167	3.17698e-56	1.27355e-52	-17.22	35.7885	3.50649	0.721693	2.66662	18.4177	0.749	34.0749	3.08853	37.5223	4.01514	3.78361	4.86253	37.9214	0.457568	1.26152	4.67791	8.08179	41.7722	26.9339	27.8099	2.39265	4.96265	32.5301	2.00737	4.45373	2.44636
BC048679	ENSMUSG00000061877	57.1631	-6.98931	0.739159	5.83355e-54	2.00441e-50	-9.45576	6.21151	0	0	0	3.45278	0	5.95856	0	6.21447	0	0.145354	0.0934038	5.36998	0	0.0987985	0	0	4.57733	6.60868	3.49319	0.722839	0.219429	5.23581	0.148724	0.0341083	-0.114615
Hsd3b1	ENSMUSG00000027871	155.593	-9.21949	0.838712	6.73993e-53	2.02636e-49	-10.9924	3.62825	0	0	0	2.09994	0	2.74885	0	4.85351	0	0.0122897	0	3.38521	0	0	0.0139867	0	4.63233	1.45882	4.89449	0.00565056	0	3.46268	0.000807222	0.00375377	0.00294654
Ly6a2	ENSMUSG00000102051	608.464	-6.20653	0.342106	9.55288e-53	2.55295e-49	-18.1421	57.2652	0.245456	1.85917	1.06544	61.8563	0.0285948	32.8293	0.260135	49.5212	0.372119	0.1942	0.626418	41.2819	0	0.438504	0.571474	0.599465	38.558	24.474	36.058	0.0353795	0.672608	42.7305	0.468531	0.527036	0.0585052
Epx	ENSMUSG00000052234	3208.87	-4.46093	0.251056	3.09626e-52	7.44712e-49	-17.7686	24.2877	0.357487	1.04068	1.40738	19.0411	1.61914	31.0873	1.22549	39.7751	0.88069	2.65321	3.18772	53.7537	3.61354	4.85335	2.32675	0.933793	60.4508	73.3665	30.1426	2.39361	0.841636	41.4881	2.10278	1.80215	-0.300631
Ins2	ENSMUSG00000000215	463.341	-9.4846	0.672165	5.76548e-51	1.16636e-47	-14.1105	53.2462	0	0	0	81.6987	0	33.6763	0	36.4964	0.264017	0.179692	0	86.8285	0	0.125281	0.0308622	0	37.9934	51.4258	62.4157	0.111557	0	55.4726	0.0338341	0.067796	0.0339619
Olfm1	ENSMUSG00000026833	1472.08	-3.55723	0.21182	5.8192e-51	1.16636e-47	-16.7937	19.3171	2.06262	0.357268	2.17979	18.6945	1.96685	26.2198	1.90497	37.4505	1.36938	1.64756	2.22274	32.9133	2.6069	0.866322	2.71126	2.67327	16.6443	22.793	31.2647	2.13678	1.19711	25.6621	1.59912	2.10128	0.50216
Akp3	ENSMUSG00000036500	1765.66	-2.78372	0.178209	1.41255e-47	2.61343e-44	-15.6206	24.897	1.95999	1.91964	3.97331	15.5672	3.20954	25.8023	2.93016	35.8583	4.24704	5.82127	6.4933	56.1242	5.12372	4.21768	5.21094	5.03379	41.8963	30.1614	47.9378	4.68812	3.74031	34.7806	3.55129	4.81569	1.2644
AA623943	ENSMUSG00000081478	92.5449	-8.81809	0.837861	8.65858e-46	1.48754e-42	-10.5245	19.299	0	0	0	21.4046	0.0917091	24.8102	0	26.492	0	0	0.193172	16.0065	0	0	0	0	33.552	11.8674	9.49655	0.0310783	0	20.366	0.0175411	0.0275959	0.0100549
Gm11546	ENSMUSG00000083227	179.89	-9.37056	0.859438	3.05831e-44	4.32697e-41	-10.9031	29.8494	0	0	0	50.3378	0.550254	33.6281	0	42.8834	0	0	0.386343	28.4694	0.175541	0	0	0	70.5133	17.4147	31.2928	0.0310783	0	38.0486	0.108125	0.0551919	-0.0529329
Fabp3	ENSMUSG00000028773	852.62	-5.82968	0.345897	3.01258e-44	4.32697e-41	-16.8538	20.6186	0	1.98811	0.859717	40.0602	0.78532	40.0665	0.831317	52.2494	0.305275	0.750465	0.558982	47.7243	0.140271	0.34025	0.647797	1.48908	32.1673	38.8064	94.4392	1.27591	1.46046	45.7665	0.85576	0.777519	-0.0782406
Calhm4	ENSMUSG00000039508	161.267	-4.4001	0.295563	2.74109e-44	4.32697e-41	-14.8872	1.26578	0.0057237	0.0596286	0.0573654	1.76565	0.0241944	1.19669	0.0736352	1.13519	0.0481629	0.0490681	0.0705976	1.71506	0.023771	0.0370727	0.0837761	0.0607396	1.08276	1.76139	1.10939	0.0723177	0.045246	1.37899	0.0382792	0.063335	0.0250558
Itih3	ENSMUSG00000006522	872.787	-5.287	0.320783	3.50787e-44	4.68729e-41	-16.4816	5.01963	0	0	0.126511	8.00019	0	14.8962	0.233573	14.4622	0.267304	0.199204	0.8009	12.5345	0.374283	0.129628	0.201061	0.423829	21.2595	13.8687	12.7574	0.0202112	0.340801	12.8498	0.12356	0.321769	0.198208
Tldc2	ENSMUSG00000074628	199.278	-7.25227	0.526675	6.79396e-44	8.60044e-41	-13.7699	16.2102	0	0	0	8.80183	0.037095	14.8069	0	14.5257	0.0436351	0.616012	0.071143	22.9849	0.0728936	0	0.0547051	0	18.1412	24	19.4753	0.0477369	0	17.3682	0.0225322	0.112214	0.0896813
H2-M9	ENSMUSG00000067201	124.183	-9.69702	0.859742	8.79166e-44	1.05729e-40	-11.279	4.62734	0	0	0	6.14664	0.0159013	4.6463	0	2.5657	0	0	0	6.34613	0	0.0911664	0	0	3.29829	6.40938	2.51219	0	0.0339919	4.56899	0.0201514	0	-0.0201514
Crabp1	ENSMUSG00000032291	2729.47	-7.10659	0.395329	2.3326e-43	2.6716e-40	-17.9764	102.222	0.697173	1.49218	0.811599	183.082	1.35111	110.083	1.26475	135.09	0.562362	1.33458	1.79244	172.63	0.630143	0.837421	1.5902	0.0699588	136.504	198.556	191.608	1.23529	1.20656	153.722	1.06427	1.06084	-0.00342653
Tmem92	ENSMUSG00000075610	1675.15	-3.24179	0.213523	5.16667e-43	5.64858e-40	-15.1824	38.4863	1.60522	0.55926	3.35165	31.1941	2.42574	29.9747	2.84979	41.3547	3.4159	3.54977	3.84486	32.7369	1.58526	4.79062	3.31666	2.00757	46.0806	18.0621	22.6322	3.88853	4.08946	32.5652	2.7063	3.19089	0.484588
Accsl	ENSMUSG00000075023	376.708	-8.88732	0.668349	5.59847e-43	5.85454e-40	-13.2974	3.30053	0	0	0	5.85407	0	16.6477	0	3.59897	0	0.0759261	0	6.06313	0.0415332	0.149286	0.0396205	0.00899998	9.63834	10.8693	8.53023	0.0789508	0.0134214	8.06279	0.0404559	0.0177924	-0.0226635
Nts	ENSMUSG00000019890	3595.74	-6.3717	0.365219	1.93455e-42	1.93874e-39	-17.4463	104.057	1.90921	0	0.767595	125.35	0.0697425	80.5783	1.79434	99.1468	0.348535	1.55585	2.57939	125.689	0.190186	0.211883	1.60958	0.570195	83.6804	82.2159	179.964	0.308517	0.219939	110.085	0.41564	1.31793	0.902288
Cryba1	ENSMUSG00000000724	334.688	-6.7613	0.4193	4.59336e-42	4.41918e-39	-16.1252	9.35246	0.0354122	0.108773	0.0295222	18.3492	0.136608	13.315	0.209088	9.74548	0.0747991	0.0788144	0.103059	26.8644	0.342117	0.14022	0.230417	0.146284	17.321	11.2027	6.17201	0.104786	0.11014	14.0403	0.139722	0.124569	-0.0151531
Itih4	ENSMUSG00000021922	1053.83	-6.17661	0.371182	8.13275e-42	7.52342e-39	-16.6404	11.5483	0.0181781	0	0.238336	7.35377	0.515752	15.5604	0.451399	13.2749	0.263403	0.16062	0.136846	13.601	0.239656	0	0.0679538	0.0714783	29.8723	24.9177	15.0916	0.380925	0.670067	16.4025	0.260654	0.198576	-0.0620775
Slc6a11	ENSMUSG00000030307	98.2284	-8.13462	0.81782	1.03369e-41	8.87944e-39	-9.94671	1.25462	0	0	0	0.451125	0	2.51625	0	1.57383	0	0.00436746	0.0114184	0.669278	0	0	0	0	0.545582	0.462672	0.785295	0	0	1.03233	0	0.00225512	0.00225512
C1qa	ENSMUSG00000036887	379.379	-4.75864	0.309001	1.01245e-41	8.87944e-39	-15.4001	7.89488	0	0	0.533493	13.6437	0	12.9871	0.434022	16.988	0.460191	0.362595	0.72532	14.1153	0.136722	0.676695	0.489954	0.638686	27.1855	21.0488	6.17804	0.800388	0.424829	15.0052	0.291234	0.520609	0.229375
Slc17a2	ENSMUSG00000036110	210.85	-6.25189	0.41405	1.48819e-41	1.23427e-38	-15.0993	4.22748	0	0.00277169	0.0673868	1.23602	0.00848459	4.51065	0.0291389	2.89765	0	0.026297	0.0299118	3.14263	0	0.217235	0.0641697	0	2.26235	2.31529	1.62553	0	0.00593554	2.7772	0.0334896	0.0309863	-0.00250325
S100a8	ENSMUSG00000056054	8280.91	-4.15088	0.266796	3.00595e-41	2.40997e-38	-15.5583	1089.47	36.5738	45.4212	89.7462	1335.74	73.5976	847.537	64.5623	1216.94	89.7992	39.5456	58.7467	912.881	134.331	90.8745	21.2895	27.7096	833.785	806.204	999.658	82.8332	67.4083	1005.28	75.8628	55.9142	-19.9486
Tectb	ENSMUSG00000024979	364.811	-7.28105	0.493501	5.86688e-41	4.40969e-38	-14.7539	7.63736	0	0	0	6.0362	0.0126708	3.68651	0	4.78668	0.0737686	0.0253692	0.0422955	6.54408	0.110368	0	0.109078	0.0382977	15.5569	9.74906	4.34172	0	0	7.29231	0.017577	0.0412584	0.0236815
Gast	ENSMUSG00000017165	353.988	-5.53749	0.359075	5.77312e-41	4.40969e-38	-15.4216	31.763	1.76762	2.13635	0.652674	55.3761	0	21.1519	0.366412	26.1257	0.780135	1.05752	1.29441	75.8324	0.683708	0.614441	1.66722	1.47425	35.2473	60.2987	64.722	0.310455	1.66026	46.3146	1.02469	1.0418	0.0171131
Psg16	ENSMUSG00000066760	1205.73	-1.73002	0.127071	1.63026e-40	1.18821e-37	-13.6147	10.9587	1.58865	1.38125	2.60234	8.27676	2.72532	10.6086	2.78851	10.7771	2.68723	2.01939	1.85767	6.5896	1.4831	1.6192	1.56812	2.19866	5.69306	8.38889	4.47222	2.09006	1.9143	8.22063	1.82884	2.24599	0.417149
Ush1c	ENSMUSG00000030838	936.138	-2.5781	0.181738	1.92104e-40	1.35897e-37	-14.1858	14.4165	1.96558	1.40482	2.67025	13.4519	0.391052	13.1251	2.58801	15.114	2.51731	3.02414	2.3577	17.2521	0.532499	1.67883	2.27358	1.47547	18.0573	17.5374	12.926	0.697741	0.19233	15.2351	0.980407	2.41521	1.4348
Cd22	ENSMUSG00000030577	244.629	-4.07366	0.279381	3.49177e-40	2.39954e-37	-14.581	2.45396	0.0657342	0.189749	0.0984601	0.86485	0.099364	2.51818	0.152727	1.66306	0.0592218	0.131538	0.14881	2.99046	0.0726728	0.166393	0.222228	0.105323	3.68151	3.53999	1.26274	0.124868	0.0599047	2.37184	0.111241	0.131187	0.0199461
Crybb2	ENSMUSG00000042240	221.712	-6.66195	0.467567	1.73345e-39	1.15813e-36	-14.2481	9.64632	0	0	0	15.0078	0	9.41119	0.112495	13.7836	0	0.221411	0.264321	15.8537	0.617106	0	0.222495	0.123821	9.80369	19.9755	10.2222	0.0126736	0	12.963	0.0899685	0.134935	0.0449662
Klk12	ENSMUSG00000044430	311.652	-6.89637	0.471177	2.39377e-39	1.55608e-36	-14.6365	6.30372	0	0	0.215431	13.8282	0	15.9449	0	13.0171	0	0.188144	0.14397	10.6223	0.159701	0	0.122276	0.0281259	17.3178	12.1083	14.6753	0.0283214	0.0842806	12.9772	0.0389005	0.0997067	0.0608063
S100a9	ENSMUSG00000056071	2919.86	-3.00495	0.210915	6.97216e-39	4.41301e-36	-14.2472	311.317	2.76297	1.95731	48.0303	418.493	5.68309	267.917	53.8079	361.732	56.2007	20.2104	32.6704	314.027	14.0791	3.4632	25.5462	28.8389	255.422	249.954	276.496	7.98446	2.61467	306.92	5.50639	37.9007	32.3943
Gstm3	ENSMUSG00000004038	3805.65	-9.50956	0.522378	1.0743e-38	6.6254e-36	-18.2044	69.6658	0	0	0	106.503	0.0670869	88.2436	0	94.7089	0.0633513	0.132762	0.769601	126.32	0.207109	0.0248505	0.397444	0.155137	183.019	98.4706	131.867	0.527448	0.258168	112.35	0.154952	0.216899	0.0619477
Gm5128	ENSMUSG00000094004	173.814	-10.125	0.887277	1.12639e-38	6.77296e-36	-11.4113	1.57521	0	0	0	1.13227	0	1.08282	0	3.83698	0	0	0	1.597	0	0.118359	0	0	1.90632	1.60304	0.331156	0.00515821	0.112564	1.6331	0.0337259	0	-0.0337259
Crygs	ENSMUSG00000033501	301.709	-7.85218	0.573068	2.69042e-38	1.57829e-35	-13.702	8.58801	0	0	0.128695	17.273	0	9.67205	0	8.30484	0	0.0583243	0.117268	15.7125	0.0429729	0	0.0994211	0	13.7592	34.6956	11.8446	0	0	14.9812	0.00613899	0.0576727	0.0515337
Omt2b	ENSMUSG00000038750	189.767	-8.05337	0.676589	7.57105e-38	4.33569e-35	-11.9029	7.37882	0	0	0	16.2066	0	9.98463	0.0366833	9.46424	0	0	0.105002	10.9256	0.0557651	0	0.159352	0	8.23312	16.1125	18.346	0	0	12.0814	0.00796644	0.0430054	0.0350389
Crygc	ENSMUSG00000025952	65.8574	-8.32758	0.845741	1.36399e-37	7.60094e-35	-9.84649	4.96084	0	0	0	4.63175	0	4.34917	0	3.14089	0	0	0.0703266	5.10597	0	0	0	0	8.69192	3.23274	2.76618	0	0	4.60993	0	0.0100467	0.0100467
Dppa5a	ENSMUSG00000060461	454.473	-3.85626	0.270135	1.39049e-37	7.60094e-35	-14.2753	25.189	4.65774	0.951649	2.33886	40.0581	2.13191	40.0897	2.54402	22.0249	1.82918	3.74699	1.99182	29.1392	0.709129	0.888777	2.59608	1.99584	59.8538	32.2936	44.5841	1.95285	0.380211	36.6541	1.66747	2.43468	0.767218
Dcpp3	ENSMUSG00000057417	680.984	-8.19497	0.528346	1.48476e-37	7.93586e-35	-15.5106	67.0586	0	0	0.23403	73.2608	0.0369151	31.5884	0	52.9303	0	0.28288	0.3536	69.0651	0.145051	0	0.533238	0.0553459	27.5057	105.521	50.293	0.354539	0.166233	59.6528	0.100391	0.208442	0.108051
Stmn4	ENSMUSG00000022044	41.4556	-7.39398	0.826515	2.43593e-37	1.27367e-34	-8.94597	1.31498	0	0	0	0.724112	0	1.75751	0	1.64015	0	0.0315877	0	1.58677	0	0	0	0	2.69858	1.13792	1.20165	0	0	1.50771	0	0.00451253	0.00451253
Prph	ENSMUSG00000023484	1208.3	-2.45973	0.182027	6.72458e-37	3.44127e-34	-13.5129	27.4941	16.54	9.30668	5.10507	23.8943	9.92483	34.98	2.81352	21.5865	4.05591	7.48051	5.12243	36.1008	18.0458	14.0799	4.44071	7.97786	34.3964	28.5904	29.3505	14.6419	15.3927	29.5491	13.9903	5.28515	-8.70512
Gatm	ENSMUSG00000027199	3696.09	-4.67432	0.311864	9.64591e-37	4.8334e-34	-14.9883	52.503	0.0185313	2.12387	1.89564	43.3598	0.762892	38.7475	0.98563	47.317	3.83582	2.55672	1.23066	29.4341	1.58527	1.06351	1.47779	1.35041	76.2002	71.6151	59.3255	0.881601	1.07467	52.3128	1.07291	1.90467	0.831762
Olfr624	ENSMUSG00000045780	2569.81	-2.59712	0.1919	1.73981e-36	8.53998e-34	-13.5337	10.9331	1.4975	1.29918	2.8873	10.6467	1.86363	10.1085	2.07287	14.6042	2.07678	2.05731	1.94337	14.7616	1.27475	1.71286	1.52002	1.50651	15.1312	15.4834	11.0638	1.76294	1.37863	12.8416	1.54135	2.00917	0.467811
Sftpc	ENSMUSG00000022097	325.93	-6.26818	0.431296	2.2552e-36	1.08484e-33	-14.5333	9.19367	0	0	0.273497	12.8612	0.280048	8.62242	0.330026	23.8417	0.0602166	0.340326	0.259894	23.8578	0.246672	0.150591	0.270311	0	34.9146	22.0319	18.6601	0.0622055	0.0663841	19.2479	0.115129	0.219181	0.104053
Atp1a3	ENSMUSG00000040907	805.865	-4.11644	0.289912	1.32152e-35	6.23239e-33	-14.1989	8.32166	0	0.191176	0.441111	2.66009	0.156621	10.1716	0.428908	6.69394	0.127012	0.658207	0.358533	7.5121	0.221792	0.239906	0.404469	0.37383	13.8375	5.12693	6.22875	0.134561	0.271528	7.56907	0.173655	0.398867	0.225212
Tacr2	ENSMUSG00000020081	186.091	-8.41067	0.77001	1.44485e-35	6.68297e-33	-10.9228	3.52272	0	0	0	1.82194	0.0138901	2.0109	0.0180973	3.28571	0	0.00855152	0.0224588	3.96416	0.0136118	0	0	0	4.76538	4.12666	0.486153	0.0118057	0	2.99795	0.00561539	0.00701538	0.00139999
4930568D16Rik	ENSMUSG00000026882	188.764	-9.79511	0.896254	1.78941e-35	8.12055e-33	-10.9289	5.94714	0	0	0	4.26896	0	4.56917	0	1.53791	0	0	0.0239918	3.97356	0	0	0	0	3.20622	11.5349	12.2233	0.0249071	0.0281269	5.90764	0.00757629	0.0034274	-0.00414889
Ghrh	ENSMUSG00000027643	273.05	-5.02835	0.355019	2.00599e-35	8.93481e-33	-14.1636	25.0429	2.06605	1.47826	0.628726	29.004	1.65661	25.3033	0.833645	26.3008	0.171754	1.49107	2.58329	32.0912	0.984909	2.42186	0.954942	0.373757	42.8217	34.6336	36.4093	2.4831	2.59063	31.4508	1.95449	1.00531	-0.949177
Gje1	ENSMUSG00000019867	265.529	-7.32483	0.539205	3.58827e-35	1.56918e-32	-13.5845	4.56676	0	0.0118787	0.0142772	9.9222	0.269037	4.96156	0.143516	5.60514	0.0290703	0.0446095	0.0205562	9.26154	0	0	0.0167171	0	7.13287	4.88701	6.28383	0.00722425	0.0263636	6.57762	0.0449291	0.0383923	-0.0065368
Omt2a	ENSMUSG00000066463	120.024	-8.22405	0.834003	5.71335e-35	2.45388e-32	-9.86094	3.61007	0	0	0	9.03677	0	5.1681	0	4.4507	0	0.081982	0	8.05119	0.0548832	0	0.104009	0	15.39	13.5483	5.908	0.131429	0.0964575	8.14539	0.0403957	0.0265702	-0.0138255
Gm3278	ENSMUSG00000091185	90.0633	-7.27549	0.711529	7.57958e-35	3.19832e-32	-10.2251	1.23011	0	0.0189452	0	1.31365	0	3.22012	0	0.86548	0	0.0265496	0.0467501	1.91226	0.0517286	0.065519	0	0.0149007	4.49845	2.39158	2.85305	0	0	2.28559	0.0194561	0.0126001	-0.00685606
Gm21244	ENSMUSG00000094484	706.702	-2.47268	0.190136	1.21632e-34	5.04397e-32	-13.0048	7.81223	0.677393	0.603287	1.61084	6.76952	1.06842	6.26628	1.48452	7.93099	1.29288	0.692993	1.1083	8.20673	0.725506	0.909328	0.902863	1.06167	6.5949	7.11174	3.7009	0.808182	0.761026	6.79916	0.793306	1.16487	0.371561
Igfbp6	ENSMUSG00000023046	2576.78	-3.36507	0.246748	2.04019e-34	8.31705e-32	-13.6377	77.8901	3.21341	6.73729	7.76472	100.857	5.84271	82.8321	4.06524	56.0879	7.57948	11.3152	11.0998	91.0469	4.98907	6.63697	8.10615	8.30816	127.019	60.7331	95.3021	22.2669	7.63043	86.471	8.18811	8.31982	0.131713
Ppy	ENSMUSG00000017316	1594.78	-8.03676	0.498003	2.56562e-34	1.02847e-31	-16.138	133.876	0	0	0.576976	215.898	0.0983189	112.553	0	140.355	0.0599747	0.829155	2.13675	207.659	0.508788	0	2.11971	0.316965	219.998	192.285	297.803	0.481657	0.497651	190.053	0.226631	0.86279	0.63616
Hsd17b3	ENSMUSG00000033122	84.1769	-8.69757	0.872687	2.13521e-33	8.41901e-31	-9.96643	2.73961	0	0	0	4.55908	0.0334535	4.11876	0	2.83108	0	0	0	5.07807	0	0	0	0.0210239	2.43496	2.64251	0.96024	0	0	3.17054	0.00477907	0.00300341	-0.00177566
Defa22	ENSMUSG00000074443	42.0261	-8.02601	0.844806	2.28752e-33	8.87411e-31	-9.50043	14.9388	0	0	0	8.43235	0	6.36382	0	7.63719	0	0	0	4.82474	0.199497	0	0.000399	0	5.92238	5.33864	3.01239	0.0497271	0	7.0588	0.0356035	5.7e-05	-0.0355465
Pla2g1b	ENSMUSG00000029522	489.406	-6.07806	0.423385	2.4456e-33	9.33675e-31	-14.3559	31.4883	1.58438	2.17585	0.650529	64.0659	0.715912	37.022	0.167938	58.7923	1.22007	1.41849	0.934855	66.0267	2.01386	0.537468	0.716457	0.0651588	56.7541	53.2092	67.2934	1.03841	0.586568	54.3315	1.23606	0.739071	-0.496993
Obp2a	ENSMUSG00000062061	909.989	-6.37368	0.42058	2.72762e-33	1.02507e-30	-15.1545	66.7813	0.65501	0	0.128705	70.0695	0.0555622	27.9598	0.540909	46.4916	0.197057	1.50486	1.51614	68.123	0	0.276084	0.255543	1.46056	69.2836	63.2606	49.4345	0.102953	0	57.6755	0.155658	0.800538	0.64488
Gm9112	ENSMUSG00000079479	67.4787	-7.99303	0.857998	3.34035e-33	1.23603e-30	-9.3159	8.35687	0	0	0.0746988	17.0821	0.0631609	8.32904	0	7.85767	0	0	0	9.14445	0	0	0	0.108641	10.3988	9.99507	11.5693	0.0456887	0	10.3417	0.0155499	0.0261914	0.0106415
Gm39653	ENSMUSG00000115378	306.001	-5.97202	0.433796	3.54216e-33	1.27158e-30	-13.7669	4.39594	0	0.100795	0.0300428	6.95904	0.0327824	5.51913	0.157008	8.12247	0.0704279	0.167575	0.30979	7.05854	0.0723421	0.096523	0.287976	0.205866	7.40189	13.1037	31.5384	2.48755	0.425303	10.5124	0.459328	0.175526	-0.283801
Angpt2	ENSMUSG00000031465	928.298	-4.47993	0.321936	3.53494e-33	1.27158e-30	-13.9156	6.67894	0.332789	0.827023	0.466465	6.74212	0.603577	5.55591	0.122592	12.8371	0.37505	0.452071	0.252371	18.7087	0.262023	0.718618	0.47582	0.640635	11.1935	7.33737	5.78115	0.28718	0.016401	9.35435	0.435373	0.397858	-0.0375154
Efcab6	ENSMUSG00000022441	230.67	-8.08665	0.652201	3.95594e-33	1.39924e-30	-12.399	1.90103	0	0	0	3.50513	0	4.67387	0	7.19972	0.00741467	0	0.174886	3.86496	0.0737207	0	0.14704	0.00788226	6.01694	2.97722	8.2335	0.00702147	0.0101044	4.79655	0.0129781	0.0481748	0.0351967
Fam90a1a	ENSMUSG00000079112	66.2747	-8.3688	0.863522	4.69701e-33	1.63728e-30	-9.69147	2.38459	0	0	0	1.46629	0	0.716164	0	1.25613	0	0.010553	0	1.14566	0	0	0	0	0.819088	0.876807	1.51815	0	0	1.27286	0	0.00150757	0.00150757
Pomc	ENSMUSG00000020660	5057.84	-4.69882	0.33094	5.3624e-33	1.84252e-30	-14.1984	127.578	3.08772	4.69657	6.48998	172.074	4.05147	150.113	3.15828	166.901	6.19448	6.83338	21.6008	306.76	4.15676	3.73193	4.36237	4.94298	241.034	312.791	164.881	4.86466	5.7585	205.267	4.33537	7.65461	3.31923
Fgf6	ENSMUSG00000000183	91.5548	-5.62817	0.469863	8.69308e-33	2.94487e-30	-11.9783	0.91652	0.0067415	0.0220386	0.00751905	0.499785	0.0128459	0.48791	0.0206802	0.644629	0.00763997	0.0200752	0.00502153	0.995529	0.0337533	0.017466	0.0131209	0.00812366	0.734648	0.77601	0.196908	0.0124575	0.0235894	0.656493	0.0184132	0.0117401	-0.0066731
Htr3a	ENSMUSG00000032269	139.704	-7.38215	0.64062	1.12549e-32	3.75977e-30	-11.5235	2.92999	0	0	0	2.51255	0	1.45817	0	3.42946	0	0.0694872	0.0130548	2.90791	0.0157161	0	0.011298	0	2.85441	3.0141	1.22226	0.00456664	0.0153262	2.54111	0.00508698	0.0134057	0.00831873
Tdgf1	ENSMUSG00000032494	418.334	-5.21658	0.385939	2.73084e-32	8.99757e-30	-13.5166	9.79726	0.147014	0.500314	0.0298061	6.07593	0.102905	5.88098	0.0667176	11.7355	0.379507	0.49256	0.448677	10.3834	0.0498656	0	0.109152	0.155098	15.0056	13.5409	8.76077	0.213995	0.0263056	10.1475	0.148628	0.240217	0.0915884
Pgc	ENSMUSG00000023987	5254.03	-7.27514	0.462434	2.80771e-32	9.12581e-30	-15.7323	127.517	0.322551	1.22919	1.1344	136.631	1.89688	110.345	0.0159124	156.695	0.655698	0.893273	1.56892	212.186	1.43241	1.01671	1.33206	0.431953	228.396	145.206	59.8836	1.66288	2.65273	147.107	1.45905	0.861745	-0.597305
Slc18a2	ENSMUSG00000025094	1006.42	-3.15121	0.24362	3.52141e-32	1.12929e-29	-12.9349	15.8671	0.501539	0.429259	0.940877	3.91425	0.892265	11.2194	1.19732	11.4961	1.08933	0.61953	0.841641	7.13894	0.603447	0.762041	0.737967	0.619219	4.60128	11.5274	3.80031	0.601656	0.420665	8.6956	0.601553	0.863698	0.262145
Astl	ENSMUSG00000050468	260.918	-7.32741	0.562841	4.19575e-32	1.32784e-29	-13.0186	2.2127	0	0	0	1.86047	0	3.77182	0	3.1115	0	0.0686578	0.124941	7.612	0.068807	0	0.0196874	0	3.22457	5.9961	4.72227	0.00397991	0	4.06393	0.0103981	0.0304695	0.0200714
Ptgds	ENSMUSG00000015090	2159.77	-4.00663	0.297299	4.58795e-32	1.43311e-29	-13.4768	118.469	1.61919	3.12759	8.78302	139.999	0.954886	94.5019	3.67725	134.197	11.1605	7.90248	6.54836	130.127	2.60042	0.900034	7.64387	3.14535	85.7669	92.6323	153.01	18.0254	0.397546	118.588	3.94643	6.98012	3.03369
Psg28	ENSMUSG00000030373	121.53	-7.68173	0.745195	7.89376e-32	2.43411e-29	-10.3084	0.742267	0.00604373	0	0.0105963	2.10158	0	1.48102	0	1.16893	0	0.0106223	0	3.57462	0	0	0	0.0444036	2.1079	4.7162	1.48356	0.0145489	0	2.17201	0.00294181	0.00937461	0.0064328
Cytl1	ENSMUSG00000062329	1823.49	-6.41641	0.432456	9.61845e-32	2.92839e-29	-14.8371	49.0521	0	0	0.447888	75.2879	0.0454326	61.6834	1.00082	43.1634	0.957273	0.696826	1.99571	126.265	0.223374	0.044389	0.714342	0.0627048	105.737	50.6032	123.959	0.125496	0.282173	79.4688	0.102981	0.839367	0.736387
Defb45	ENSMUSG00000062124	124.753	-6.65441	0.556519	1.13785e-31	3.42095e-29	-11.9572	17.5965	0	0	0.40867	29.9039	0.404066	19.3817	0.458106	17.6029	0	0	0.164699	23.8258	0.358639	0	0.239147	0	22.9945	26.9509	11.5063	0	0	21.2203	0.108958	0.181517	0.0725595
Cst8	ENSMUSG00000027442	204.429	-7.88475	0.690997	1.80842e-31	5.36989e-29	-11.4107	25.0851	0	0	0.169415	19.9851	0	6.02183	0	9.01135	0	0.0735302	0.0960195	21.1255	0	0	0.040522	0	8.01958	9.6438	13.3253	0	0	14.0272	0	0.0542124	0.0542124
Dclk3	ENSMUSG00000032500	445.249	-4.79472	0.355151	3.73801e-31	1.09642e-28	-13.5005	3.08054	0	0.171893	0.131914	5.87128	0.476054	4.05402	0.270729	8.43491	0.0665118	0.0928253	0.267479	5.65243	0.0397698	0.0186858	0.232439	0.102224	5.07153	5.16087	2.33204	0.441645	0.0285651	4.9572	0.168088	0.166303	-0.00178434
Naip2	ENSMUSG00000078945	2273.75	1.58868	0.140127	6.70404e-31	1.94272e-28	11.3374	4.76726	5.53581	13.7081	16.3435	2.66208	17.3615	6.00157	10.9629	4.5974	14.0254	12.0529	12.5914	5.1965	9.69157	16.0306	10.8508	11.766	3.70809	4.88362	3.99523	14.5306	12.056	4.47647	12.702	12.6561	-0.0458824
4930469K13Rik	ENSMUSG00000085684	92.6153	-4.68408	0.374215	7.00433e-31	2.00557e-28	-12.5171	9.37322	0	0.213847	0.317129	6.24709	0.33437	10.5029	0.39528	9.48425	0.179515	0.73508	0.34598	16.3004	0.295908	0.426895	0.425247	0.526557	13.0845	24.1248	3.91493	0.40257	0.0658917	11.629	0.248497	0.417827	0.16933
Tspo2	ENSMUSG00000023995	86.3527	-5.55537	0.435865	7.45981e-31	2.11086e-28	-12.7456	1.64476	0	0.0332365	0.0280641	2.30799	0.0712897	1.91831	0.0185353	2.54834	0	0.151025	0.178349	2.19869	0.0186089	0.347669	0.0201697	0.0478248	2.68392	2.50797	1.96534	0.362045	0	2.22191	0.118978	0.063424	-0.0555545
Cryaa	ENSMUSG00000024041	2076.24	-5.82039	0.406843	1.82497e-30	5.10399e-28	-14.3062	21.5184	0.0414084	0.789294	0.537204	69.5963	0.434764	59.5068	0.771949	62.2341	0.673853	0.751041	3.83741	89.514	0.376014	0.233971	1.07481	0.497576	56.7223	104.879	51.4537	0.217833	0.186716	64.4281	0.325714	1.16341	0.837691
Nrg2	ENSMUSG00000060275	193.708	-3.19926	0.260972	2.16914e-30	5.99679e-28	-12.259	2.56367	0.173901	0.0216365	0.163467	1.56004	0.129284	2.56396	0.24942	1.72145	0.0915405	0.542811	0.442839	3.67682	0.487703	0.19279	0.507445	1.0006	5.34071	3.47338	6.50873	0.0128198	0.0301114	3.4261	0.149749	0.428303	0.278554
Sult1a1	ENSMUSG00000030711	748.735	-3.03502	0.243315	3.7812e-30	1.03347e-27	-12.4737	17.6261	6.15709	5.4102	1.17162	17.009	1.47066	14.402	1.32685	17.4103	2.18004	3.85664	2.65644	21.4451	2.42004	4.6096	3.31472	4.40521	32.8587	13.948	32.5017	3.66964	0.985755	20.9001	3.53186	2.70164	-0.830213
Krt12	ENSMUSG00000020912	803.879	-1.98076	0.168202	3.8551e-30	1.04183e-27	-11.7761	8.24528	1.93078	1.03933	2.67656	12.291	1.06155	14.0404	3.47805	13.2254	2.82178	3.47478	3.59387	12.0454	2.40085	1.42923	2.55459	3.57608	16.2469	14.7067	12.5929	3.0326	1.30058	12.9242	1.74213	3.16796	1.42583
Adgre1	ENSMUSG00000004730	1931.63	-6.44713	0.439834	4.14841e-30	1.10864e-27	-14.6581	22.7365	0	0	0.159385	8.52844	0.0145649	23.548	0.0182693	18.2691	0.0947994	0.6267	0.581743	13.3441	0.838304	0.774392	0.272358	0.08566	27.8357	20.9301	32.3954	0.50097	0.806136	20.9484	0.419195	0.262702	-0.156493
1110017D15Rik	ENSMUSG00000028441	395.391	-2.80005	0.228785	4.25482e-30	1.12458e-27	-12.2388	15.7141	1.51145	0	1.75879	20.6781	2.49903	13.9544	2.7303	12.228	1.41051	2.81386	3.47322	25.3163	3.65856	1.78088	2.82179	3.72289	20.3786	21.3596	16.4264	0.9263	1.14063	18.2569	1.64526	2.67591	1.03065
Pramel39	ENSMUSG00000094560	386.275	-10.3089	0.942391	1.29856e-29	3.39488e-27	-10.939	3.60082	0	0	0	4.47798	0	6.46484	0	1.99068	0	0.0108192	0	18.1862	0.00682781	0.0395047	0.00770719	0	1.70244	2.58147	18.7221	0.0248808	0	7.21582	0.0101733	0.00264662	-0.0075267
Gzmb	ENSMUSG00000015437	811.227	-7.70927	0.539475	1.36066e-29	3.51899e-27	-14.2903	18.9057	1.17096	0	0.330927	26.4695	0.0587205	20.5388	0	20.757	0.0419573	0.0589977	0.136495	23.0244	0.275042	0	0.0503564	0	29.4966	22.0021	11.6472	0.0609989	0.0228732	21.6052	0.226941	0.0883905	-0.138551
Spdef	ENSMUSG00000024215	326.878	-2.75376	0.2299	1.88504e-29	4.8233e-27	-11.9781	7.36776	0	0.0153197	0.469045	4.34464	0.915992	5.399	1.02155	8.63293	1.06564	1.44064	0.933173	5.65252	1.76198	0.982168	0.577408	1.20027	9.97578	6.34215	6.69286	0.537807	1.33975	6.80095	0.793288	0.958248	0.16496
Pcp4	ENSMUSG00000090223	2087.18	-3.97751	0.30687	2.14709e-29	5.43598e-27	-12.9615	146.988	21.719	8.14806	12.4819	262.659	11.0335	127.6	4.7894	163.937	7.44778	10.9865	12.6655	176.473	5.40206	6.7854	5.74847	14.5655	115.657	152.301	128.309	9.40562	4.57805	159.241	9.58168	9.81216	0.230478
Cstdc2	ENSMUSG00000027446	100.767	-3.97036	0.338845	2.41631e-29	6.05385e-27	-11.7173	7.50145	1.22016	0	0.190571	6.02496	0	7.66581	0.530729	4.99496	0.615089	0.229246	0.924323	14.8537	0.320884	0	0.364145	0.834474	11.3779	6.71186	8.28087	0	0.14775	8.42645	0.241256	0.52694	0.285684
Fhad1	ENSMUSG00000051435	11073.7	1.67762	0.151231	2.49363e-29	6.18317e-27	11.0931	75.6084	171.164	171.31	308.88	83.6319	137.863	98.1854	297.183	86.7813	231.976	312.637	327.054	97.3217	119.976	176.807	304.176	222.985	103.226	95.315	97.8639	179.059	201.873	92.2417	165.436	286.413	120.977
Gip	ENSMUSG00000014351	815.781	-6.71605	0.476881	2.72052e-29	6.67693e-27	-14.0833	58.753	0	0	0.215776	65.9035	0	68.4341	0	59.6858	0.987617	0.690594	1.78366	82.1759	0.876933	0.458698	0.418124	0.111642	62.6327	79.9072	63.8709	0.191461	0.503146	67.6704	0.290034	0.601059	0.311025
Plek	ENSMUSG00000020120	17295.9	1.81278	0.162168	3.07134e-29	7.4618e-27	11.1784	45.1435	25.1046	47.7542	164.028	23.4769	85.0939	35.6625	112.463	47.9967	138.638	94.3858	118.807	32.4423	36.7837	57.6521	110.724	94.3673	32.3675	46.3968	25.7139	55.3223	60.6713	36.15	52.626	119.059	66.4327
Adamts13	ENSMUSG00000014852	2192.75	1.13792	0.104187	3.31633e-29	7.97645e-27	10.9219	8.23456	5.10048	4.44451	15.4284	5.02028	11.854	11.215	16.4653	9.22488	17.1673	16.9368	17.8747	8.54154	7.21927	13.8893	14.8755	15.9094	8.5162	7.6363	5.07385	14.4945	17.0087	7.93283	10.573	16.3796	5.80666
	ENSMUSG00000079222	158.559	-2.355	0.203436	4.07249e-29	9.69817e-27	-11.5761	5.46035	0.685532	1.08586	0.940128	4.63775	0.961281	7.90826	0.762682	4.91722	1.09491	0.782174	0.494445	4.0024	0.612944	1.01386	0.636217	1.14675	4.68114	2.72946	3.45227	1.23432	0.855944	4.72361	0.921392	0.836758	-0.0846339
Ctla4	ENSMUSG00000026011	1964.41	3.58286	0.29765	4.59665e-29	1.08391e-26	12.0371	5.88257	62.2399	66.2985	73.967	3.21026	60.8896	2.97493	30.105	5.3935	54.6503	54.2589	28.2791	3.50635	15.9461	49.4915	20.3381	14.1253	2.39916	2.43405	2.45724	58.5512	71.4086	3.53226	54.975	39.3891	-15.5859
Bglap	ENSMUSG00000074483	536.363	-6.52402	0.477564	6.07025e-29	1.41749e-26	-13.6611	70.2406	0	0.649155	0.270736	90.2568	0	60.3978	0.586615	84.0885	1.51503	0.504513	2.65254	86.7982	0.33348	2.52515	0.137255	0.199761	110.631	130.862	45.0433	1.82399	2.06179	84.7898	1.05623	0.838065	-0.21816
Gm906	ENSMUSG00000095300	169.362	-7.17116	0.611673	7.22988e-29	1.67205e-26	-11.7239	2.41778	0	0	0.0156004	0.307287	0	2.10339	0.0103293	3.56926	0.0114824	0.0234767	0.00630509	2.49119	0	0	0	0	2.96403	1.02631	0.820433	0.00135128	0	1.96246	0.00019304	0.00959913	0.00940609
Lag3	ENSMUSG00000030124	163.029	2.03051	0.18349	1.58678e-28	3.63477e-26	11.0661	0.936117	1.08259	1.28306	2.79853	0.404187	3.11824	1.20393	3.4235	0.733823	3.3476	3.50008	3.38055	0.535138	1.47553	1.13508	2.8883	2.85792	1.1418	0.953157	0.757914	2.16751	2.18303	0.833259	1.77786	3.17093	1.39306
Chit1	ENSMUSG00000026450	1048.41	-3.84735	0.30695	1.77542e-28	4.02854e-26	-12.5341	13.435	0.84125	0.582456	1.73155	13.8172	1.94792	14.2669	0.70634	11.6957	1.1781	1.99122	1.8453	28.7686	1.18496	1.2342	0.754918	0.629779	26.7194	29.7004	23.9041	0.818588	0.25629	20.2884	0.980808	1.26246	0.28165
Alox12b	ENSMUSG00000032807	1418.27	-2.39851	0.204636	2.03559e-28	4.5757e-26	-11.7209	18.56	0	2.62312	2.34326	11.7186	2.24467	16.9733	2.75851	17.27	3.73936	3.05625	2.8041	21.11	1.20384	0.533168	2.19085	5.7249	21.1701	11.6403	22.7186	0.784688	1.017	17.6451	1.20093	3.23103	2.03011
Ly6c2	ENSMUSG00000022584	1336.15	-4.39516	0.339552	2.34704e-28	5.22695e-26	-12.944	66.2815	1.90098	1.95842	2.00141	91.7734	1.60193	68.9754	3.84897	74.3039	1.65672	1.52154	2.93243	72.3541	0.56216	0.872515	2.16889	9.52831	62.4065	63.0873	65.9503	0.10581	2.66808	70.6415	1.38141	3.37975	1.99834
Opn4	ENSMUSG00000021799	252.767	-8.33524	0.767167	2.48942e-28	5.49316e-26	-10.865	4.42393	0	0	0	2.42179	0.00764012	6.26414	0	1.63689	0	0.110292	0	3.81009	0.0149649	0	0.0383861	0	3.22739	10.5691	10.4626	0.0130215	0	5.352	0.00508949	0.0212398	0.0161503
Rubcnl	ENSMUSG00000034959	2348.65	1.72452	0.158215	2.6848e-28	5.87045e-26	10.8999	5.29067	25.2598	21.7429	28.2828	5.52276	30.8383	10.2186	23.9691	10.3974	26.865	25.8998	23.7374	10.1417	23.9113	39.6127	24.1406	21.8877	7.52891	8.57704	6.25484	38.1494	52.9049	7.99149	33.2027	24.9689	-8.23381
Mcpt4	ENSMUSG00000061068	180.822	-8.61757	0.839723	3.94776e-28	8.55419e-26	-10.2624	2.4132	0	0	0.0567964	14.32	0	5.66405	0	11.0789	0	0	0.0276142	7.03178	0.0315214	0	0	0	6.35508	3.0507	2.28246	0	0	6.52452	0.00450305	0.0120587	0.00755561
Otoa	ENSMUSG00000034990	582.134	-3.93965	0.317035	3.98849e-28	8.56528e-26	-12.4265	4.02101	0.0285205	0.694493	0.188579	8.34958	0.208273	6.72434	0.327578	7.65837	0.622331	0.24603	0.778839	9.08535	0.116207	0.182344	0.339196	0.76453	7.46509	5.92593	7.71934	0.287965	0.0939686	7.11862	0.230253	0.466726	0.236473
Dgkg	ENSMUSG00000022861	309.531	-2.15367	0.18905	5.06878e-28	1.07889e-25	-11.3921	3.17764	0.398461	0.687537	0.573282	1.57356	0.361147	3.40576	0.532145	3.82517	0.530816	0.687771	0.558093	2.00345	1.14326	0.590909	0.356103	0.67608	3.69976	2.22425	1.89081	1.3609	1.02178	2.72505	0.794856	0.559184	-0.235672
Krt4	ENSMUSG00000059668	2467.38	-4.2615	0.336028	6.12522e-28	1.29231e-25	-12.682	23.1799	0.457932	2.54863	2.16796	19.4353	0.503556	27.6044	1.16724	26.2155	0.733169	0.803904	3.90116	70.3589	0.174094	0.275288	2.17303	2.06954	91.7244	25.3146	32.3646	1.23997	0.380536	39.5247	0.797144	1.85943	1.06229
Adipoq	ENSMUSG00000022878	547.003	-3.0986	0.260549	7.62656e-28	1.59508e-25	-11.8926	8.93404	0	2.96585	1.69085	18.7331	0.529996	15.4146	1.96749	12.5207	1.22446	1.44692	2.73181	15.5105	0.963465	1.24077	1.32404	2.5555	18.6098	24.7488	14.2638	1.21048	0.262517	16.0919	1.02473	1.84872	0.823997
Pdzph1	ENSMUSG00000024227	328.821	-4.11738	0.332498	8.75655e-28	1.81562e-25	-12.3832	8.27612	1.2728	0	0.237552	18.4178	0.0282552	9.10238	0.481122	10.4767	1.0494	0.957732	1.16256	12.661	0.779843	0.387409	0.848187	0.894886	15.496	17.7291	17.001	0.0524772	0.181249	13.645	0.386005	0.804491	0.418486
Gm13539	ENSMUSG00000085484	1790.57	-2.60705	0.22353	1.28689e-27	2.6455e-25	-11.6631	90.2754	11.9093	26.0951	21.2383	129.058	18.0737	101.368	18.3522	99.331	16.1053	25.6639	35.1191	153.513	76.6794	19.9807	26.9653	16.7815	167.416	227.991	177.137	23.212	21.5226	143.261	28.2104	22.8894	-5.32099
Esr2	ENSMUSG00000021055	125.015	-3.13041	0.273735	1.57662e-27	3.21364e-25	-11.4359	0.844271	0.0909732	0.145089	0.129285	1.28229	0.110229	1.10401	0.162536	1.56199	0.132357	0.127572	0.145733	1.10591	0.0214449	0.0102466	0.188977	0.068057	1.70168	1.1993	1.33176	0.100586	0.0807405	1.2664	0.0799013	0.13636	0.0564583
Otog	ENSMUSG00000009487	188.689	-4.08818	0.341389	1.95643e-27	3.9543e-25	-11.9751	1.28931	0.0260368	0.507634	0.0526018	1.4269	0.0383916	1.68489	0.131016	3.26317	0.0967531	0.0455677	0.102389	1.79869	0.016833	0.0479582	0.146712	0.0557012	2.155	0.723759	1.0782	0.0359423	0.0666593	1.67749	0.105637	0.0901058	-0.0155307
Angpt4	ENSMUSG00000027460	373.496	-5.01886	0.399285	3.45325e-27	6.92147e-25	-12.5696	2.43263	0.841276	0.565132	0.110648	2.41344	0.0267561	5.6797	0.0958752	9.85854	0.223474	0.27974	0.0864025	10.8926	0.458955	0.0868315	0.159195	0.127589	6.6116	6.07106	1.7424	0.549041	0.317078	5.71275	0.406438	0.154704	-0.251735
Spopfm1	ENSMUSG00000089696	51.1848	-7.17892	0.860972	5.42302e-27	1.07797e-24	-8.33816	1.69411	0	0	0	1.80188	0	2.72925	0	0.90782	0	0.0356239	0	0.726241	0.223203	0.251238	0.0239091	0	1.77244	2.31695	1.71678	0.00964107	0	1.70818	0.0691547	0.00850471	-0.0606499
Fam240a	ENSMUSG00000096393	112.374	-5.45017	0.471955	5.52602e-27	1.08944e-24	-11.5481	12.9139	1.43342	0	0.578748	16.1952	0	15.6047	0.519183	7.04193	0.289636	0.37828	0	14.0989	0.199679	0	0.0844351	0.0795395	18.8769	9.41631	12.4966	0.402962	0.476276	13.3306	0.358906	0.275689	-0.0832173
Ccno	ENSMUSG00000042417	621.78	-5.05368	0.390225	5.7416e-27	1.12274e-24	-12.9507	10.0843	0.169007	0	0.111258	10.4133	0.724902	8.20888	0.329262	14.6562	0.0821812	0.479651	0.711087	8.00227	1.3431	0.262707	0.439967	0.19066	9.70975	6.18138	16.9497	0.760806	0.0328559	10.5257	0.470482	0.334867	-0.135615
Ascl5	ENSMUSG00000097918	27.9341	-7.12364	0.846276	6.41919e-27	1.24512e-24	-8.41763	2.82388	0	0	0	1.48832	0	2.12199	0	1.50585	0	0	0	2.55484	0	0	0.0673125	0	4.11877	5.43222	2.1983	0.10761	0	2.78052	0.0153728	0.00961607	-0.00575676
Angptl7	ENSMUSG00000028989	2817.35	-4.58076	0.364543	1.38396e-26	2.66297e-24	-12.5658	46.9449	0.0573404	1.4859	1.79235	27.1538	5.90505	52.6463	1.22523	42.6814	1.43973	4.24594	1.90649	74.2069	5.48504	4.16845	1.19292	0.349532	51.338	50.1444	24.6909	3.64976	2.86766	46.2258	3.37417	1.73603	-1.63815
Gsdma2	ENSMUSG00000017211	391.002	-3.14086	0.272548	1.56711e-26	2.99143e-24	-11.5241	13.0271	0.151748	0.689945	1.32924	14.1863	1.23643	15.5885	0.781927	11.0451	1.74626	1.6208	2.65427	23.3419	0.0774025	0.755687	1.12412	1.51505	12.4503	14.0031	9.10135	1.08209	0.548105	14.0929	0.648772	1.53881	0.890036
Mucl2	ENSMUSG00000036925	689.829	-5.61048	0.43448	2.11687e-26	3.97774e-24	-12.9131	80.4865	0	0.121239	1.65132	101.375	2.21423	50.6152	0.957841	64.262	0.901072	0.182731	1.69615	40.2004	0.547335	0.21095	0.447329	0.224077	30.8634	10.481	29.1081	0.0219621	0.127103	50.9239	0.463259	0.865789	0.402529
Pnmt	ENSMUSG00000038216	817.815	-2.53218	0.223875	2.1154e-26	3.97774e-24	-11.3107	16.1511	2.89895	0.834871	2.73462	21.7189	0.862018	14.3405	2.23898	14.1933	4.1005	4.0635	5.42702	36.1721	0.898361	2.43757	4.91445	5.68481	39.8671	24.177	28.0788	2.64004	2.96628	24.3374	1.93401	4.16627	2.23226
Gucy2d	ENSMUSG00000074003	205.888	-7.96186	0.719097	2.29633e-26	4.24856e-24	-11.072	0.648209	0	0	0	2.75958	0	2.03221	0	3.58196	0	0	0.0724237	4.48181	0.00834107	0	0.0605992	0	6.47535	4.33222	6.59148	0.00238133	0.00794851	3.86285	0.00266727	0.0190033	0.016336
Moxd2	ENSMUSG00000029885	237.684	-7.28236	0.608492	2.29247e-26	4.24856e-24	-11.9679	3.96916	0	0	0	3.6355	0	4.8174	0	4.96019	0.0825833	0	0.0706562	6.36537	0.0677743	0.0969506	0.0244373	0	5.22695	1.47894	6.6587	0.207393	0	4.63903	0.0531597	0.0253824	-0.0277773
Obp2b	ENSMUSG00000079539	88.8029	-8.2324	0.898546	3.24847e-26	5.9643e-24	-9.16191	7.59307	0	0	0	8.76635	0	6.99236	0	9.6688	0	0.0386411	0	10.0847	0	0	0.0437108	0	2.44418	2.16744	1.47669	0	0	6.14919	0	0.0117646	0.0117646
Gm5960	ENSMUSG00000099775	377.668	-6.12161	0.48162	3.82108e-26	6.96248e-24	-12.7105	49.9071	0	0	1.1399	74.3559	0	36.2012	0	66.7012	0.310596	2.22544	1.34172	64.4144	0.139956	0.153298	0.986251	0.115674	75.5752	84.6878	57.0942	0.388668	0.174015	63.6171	0.122277	0.874226	0.75195
Vmn1r46	ENSMUSG00000061653	573.256	-1.09896	0.105663	4.35253e-26	7.8712e-24	-10.4006	1.79008	0.302258	0.322961	0.591866	1.01595	0.594323	1.6182	0.575422	1.39339	0.513961	0.456591	0.465122	0.862367	0.383689	0.429961	0.413314	0.545314	1.16512	1.07909	0.799887	0.468981	0.383927	1.21551	0.4123	0.508799	0.096499
Cela3b	ENSMUSG00000023433	379.792	-6.19391	0.489336	4.73704e-26	8.50263e-24	-12.6578	12.8364	0	0	0.281642	20.9702	0.760118	11.1467	0	12.8936	0.292459	0.179091	0.502252	18.1152	0.477719	0.0797134	0.213319	0.0280342	33.3791	22.8164	8.78695	0.28231	0	17.6181	0.228551	0.213828	-0.0147233
1700022I11Rik	ENSMUSG00000028451	57.801	-4.88448	0.457464	4.82801e-26	8.60172e-24	-10.6773	2.16146	0.0273091	0.0668646	0.0448686	1.51761	0.0573111	1.41534	0.0497073	2.17917	0	0.116132	0.230839	2.50534	0.185622	0.0362939	0.0276279	0.0869988	2.66297	1.96442	4.00065	0.0797761	0	2.30087	0.0647395	0.0794534	0.0147139
Grifin	ENSMUSG00000036586	282.562	-5.01505	0.411787	5.6784e-26	1.00424e-23	-12.1787	18.1888	0	1.83333	0.850774	18.0056	0.036649	23.2575	0.286672	17.4184	0	1.98406	0.841637	25.209	0.0719821	0.602051	0.352476	0.987526	34.3579	37.9295	20.6789	0.306077	2.22489	24.3807	0.724997	0.757593	0.0325961
Rln3	ENSMUSG00000045232	2765.69	-4.41349	0.359247	6.33431e-26	1.11206e-23	-12.2854	120.76	0	0	3.31954	162.503	0.244472	97.5758	6.41599	117.16	7.64984	5.22102	26.5915	300.303	0.820323	2.1364	15.5809	4.55122	271.049	245.752	381.153	0.801157	4.51175	212.032	1.2163	9.90429	8.68799
Psg27	ENSMUSG00000070797	2562.51	-3.65975	0.307536	1.01148e-25	1.76291e-23	-11.9002	30.9182	3.76714	0	1.21454	31.1745	2.43871	33.7543	2.83265	52.5596	2.23033	5.24853	2.64313	49.227	0.580685	1.70454	1.75279	10.2508	47.3934	55.8086	52.1784	0.112599	5.03981	44.1267	1.94907	3.73897	1.7899
Mroh9	ENSMUSG00000071890	74.1318	-8.11765	0.899938	1.03015e-25	1.78253e-23	-9.02023	0.360263	0	0	0	1.19551	0	1.23161	0	0.258485	0	0.0063026	0.00825608	0.842448	0.0303643	0	0	0	0.801235	1.21777	0.776319	0.0232148	0	0.835456	0.00765415	0.00207981	-0.00557434
Mucl3	ENSMUSG00000073408	355.446	-7.62114	0.613696	1.16585e-25	2.00292e-23	-12.4184	4.18586	0.0129008	0	0.0143252	2.09454	0.091888	6.6132	0	4.56474	0.00724671	0.0293357	0.0676946	8.14353	0.0362805	0.011038	0.0421264	0.00771167	3.88399	0.420688	8.3319	0.00683522	0.022873	4.77981	0.0259736	0.0240629	-0.00191074
Smok2a	ENSMUSG00000073458	37.7395	-7.94903	0.880816	1.17679e-25	2.00739e-23	-9.02461	0.907499	0	0	0	0.382945	0	0.691159	0	0.319138	0	0	0	0.509857	0	0	0	0	1.36385	1.51497	0.545028	0	0	0.779305	0	0	0
Hbb-bh1	ENSMUSG00000052217	194.1	-9.30342	0.94164	1.23909e-25	2.09877e-23	-9.88002	16.4286	0	0	0	35.0242	0	15.3596	0	22.9052	0	0	0	23.7343	0.0719821	0	0.058746	0.0548626	5.91304	15.3417	1.47895	0	0	17.0232	0.0102832	0.0162298	0.00594664
Chrna2	ENSMUSG00000022041	613.282	-4.81953	0.390461	1.25189e-25	2.10562e-23	-12.3432	6.87141	0	0.14441	0.385474	2.78654	0.0549095	10.7632	0.0661069	8.47803	0.0504453	0.31625	0.308461	7.15273	0.144851	0.210866	0.221766	0.13267	5.17376	9.32841	3.80222	0.0734358	0.395958	6.79454	0.146347	0.211596	0.0652492
Defb28	ENSMUSG00000074679	44.2345	-8.17678	0.890803	1.36514e-25	2.28016e-23	-9.17911	7.08645	0	0	0	5.48742	0	4.58826	0	6.43217	0	0	0	14.5017	0	0	0	0	7.08349	13.5383	2.5871	0	0	7.66311	0	0	0
Tnfrsf13c	ENSMUSG00000068105	730.407	-2.66296	0.237847	1.40952e-25	2.33806e-23	-11.1961	15.7764	0.0878326	1.36254	1.98764	9.63696	2.65195	15.2942	3.00987	11.8893	0.865626	1.86169	2.96975	16.0004	1.10352	1.71445	2.41772	2.96412	21.2179	23.4202	8.6833	1.82924	2.43411	15.2398	1.59766	2.29663	0.69897
Calcoco2	ENSMUSG00000006056	333.346	-6.38035	0.515463	1.56777e-25	2.58274e-23	-12.3779	8.94018	1.03727	0	0.247678	6.85958	0.020327	8.49464	0	3.38874	0	0.0887666	0.100707	7.22031	0.337673	0.0748325	0.158751	0.0262513	11.9742	12.1515	10.4052	0.0174898	0	8.6793	0.212513	0.0888792	-0.123634
Sbpl	ENSMUSG00000024125	1798.51	-6.55054	0.490811	1.76905e-25	2.89451e-23	-13.3464	82.9385	0	0	0.613979	110.089	0.0894356	61.7863	1.00148	70.9008	0.397367	1.16049	2.7171	111.821	0.94103	0.598397	0.321531	0.0308051	94.1458	82.3729	100.872	0.199164	0.230932	89.3658	0.294137	0.891822	0.597685
Folr1	ENSMUSG00000001827	256.611	-4.26939	0.365848	2.07014e-25	3.36426e-23	-11.6699	5.29539	1.60819	0.0576472	0.372338	8.81158	0.843044	5.47579	0.647003	11.1396	0.484598	0.995897	0.414154	8.00544	1.28181	0.948332	0.2024	0.454068	11.1891	18.0705	15.9401	1.00023	1.067	10.4909	0.972322	0.510066	-0.462257
Septin12	ENSMUSG00000022542	331.565	-7.51739	0.601037	2.22322e-25	3.58878e-23	-12.5074	3.21166	0	0	0	6.59995	0	13.6655	0	10.0949	0	0.036163	0.247671	7.7176	0.329622	0.0267367	0.0511507	0.0376319	13.7591	7.56389	5.26451	0.0340114	0.209369	8.48464	0.0856771	0.0532309	-0.0324462
Tnni1	ENSMUSG00000026418	1990.73	-2.74566	0.245095	3.0426e-25	4.87871e-23	-11.2024	51.4176	5.89601	5.50277	9.77947	73.4867	6.16533	40.9699	9.71599	54.0257	4.97855	14.613	13.2869	86.3222	6.42498	11.5944	8.74554	9.71419	71.1075	78.3951	88.8245	9.18786	6.67914	68.0686	7.35007	10.1191	2.76903
Ces1h	ENSMUSG00000074156	1362.42	-4.39835	0.36485	3.2808e-25	5.22581e-23	-12.0552	13.8147	0.00611999	0	1.44382	23.0142	0.19791	20.5233	0.616613	43.3025	1.81594	1.29112	1.74123	28.3948	0.31996	0.337179	0.546433	0.320336	26.5579	32.0547	18.1109	0.966583	0.0494576	25.7216	0.268173	1.11078	0.842612
Tat	ENSMUSG00000001670	188.003	-7.61754	0.70838	3.37918e-25	5.34711e-23	-10.7535	2.00657	0	0	0.00775613	2.13243	0.00656333	5.46228	0	5.10569	0.0313265	0.072999	0	4.24609	0.0525091	0	0	0	5.42135	2.31798	0.492458	1.34978	0.0574371	3.39811	0.20947	0.0160117	-0.193458
Khdc1b	ENSMUSG00000085079	306.944	-3.88375	0.336614	4.72862e-25	7.43351e-23	-11.5377	3.62508	0	0.103989	0.23221	4.30983	0.0561749	7.90481	0.192118	3.06009	0.460751	0.3546	0.283958	3.54964	0.0275228	0.156428	0.431044	0.0715505	6.5447	4.28432	4.16653	0.0318393	0	4.68062	0.0537078	0.289462	0.235754
Bpifb3	ENSMUSG00000068008	1077.02	-8.20301	0.616508	5.86326e-25	9.15735e-23	-13.3056	9.52582	0	0	0.0110077	7.09228	0.018695	15.1995	0	16.2262	0	0.127859	0.520694	38.585	0.109689	0.122388	0.119059	0	48.8738	19.6443	25.4065	0.0534513	0.0359478	22.5692	0.0485959	0.111231	0.0626355
Fam228b	ENSMUSG00000050545	98.211	-2.15143	0.207168	1.16608e-24	1.80946e-22	-10.3849	9.65072	0.0846148	2.40456	2.00821	8.37956	2.92649	9.1762	1.94111	8.35758	2.11542	2.63211	2.22172	12.6403	2.00967	1.92914	3.81977	2.04754	17.4682	13.1216	9.7084	1.19952	5.0566	11.0628	2.23009	2.39798	0.167899
Cxcr1	ENSMUSG00000048480	38.6642	-7.60866	0.879833	1.27706e-24	1.96896e-22	-8.64784	0.723739	0	0	0	1.63376	0.524742	1.15737	0	1.52136	0	0.020322	0	2.54338	0	0	0	0	0.904624	1.15923	1.33364	0	0	1.37214	0.0749631	0.00290315	-0.07206
Oxt	ENSMUSG00000027301	189.003	-5.57374	0.477415	1.30381e-24	1.99741e-22	-11.6748	10.7238	0	0	0.25976	20.6918	0.0923494	12.7424	0.634894	13.1464	0.434885	0.405	0.0940079	28.862	0.234666	0.231189	0.73831	0	20.9565	15.0012	31.7501	0.0343389	0	19.2343	0.0846491	0.366694	0.282045
Oas1e	ENSMUSG00000066867	1393.7	-6.22514	0.480298	1.36618e-24	2.0797e-22	-12.961	21.6832	0.025569	1.04163	0.116464	28.8271	0	35.6655	0.350029	24.1379	0.13282	0.100425	0.548061	31.8215	0.0499999	0	0.101596	1.82517	44.7701	32.7526	28.8828	0.451823	0.100472	31.0676	0.238499	0.453509	0.21501
Dmrtc1b	ENSMUSG00000073027	80.5819	-8.95892	0.93137	1.52406e-24	2.29104e-22	-9.61908	1.1329	0	0	0	2.30993	0	1.48412	0	2.04273	0	0	0	1.09933	0	0	0	0	2.74644	8.11648	1.88812	0.0171018	0	2.60251	0.00244311	0	-0.00244311
Igkv6-29	ENSMUSG00000076578	439.721	-2.94167	0.266074	1.52167e-24	2.29104e-22	-11.0558	49.4027	4.64486	9.09501	11.5684	70.5407	5.4809	76.2208	9.45434	55.7756	11.9738	9.16124	9.1407	80.9734	6.71429	6.19771	9.88501	4.41013	88.8751	123.118	70.0283	2.41192	25.5918	76.8668	8.59093	9.37052	0.779595
Pld5	ENSMUSG00000055214	97.4437	-3.41082	0.309019	1.61914e-24	2.41885e-22	-11.0376	1.47214	0.558302	0.174628	0.0753629	1.09767	0.116556	1.36604	0.0836293	1.38893	0.0478806	0.113588	0.0800582	0.742715	0.0266424	0.0645512	0.0707112	0.198305	0.701398	1.26177	0.797971	0.309055	0.357922	1.10358	0.229665	0.0956478	-0.134017
Qprt	ENSMUSG00000030674	624.279	-1.53295	0.151918	1.79392e-24	2.66342e-22	-10.0906	6.41099	0.337552	1.30157	2.1227	4.90669	0.665397	5.89044	2.36583	6.28323	2.65923	3.40958	2.9216	12.7185	0.687062	1.40481	2.66411	2.92433	10.8214	11.4006	9.37966	1.31557	2.62076	8.47645	1.19039	2.72391	1.53352
Dcpp2	ENSMUSG00000096278	446.513	-7.78849	0.630269	2.23057e-24	3.29139e-22	-12.3574	33.2515	0	0	0.76324	48.0146	0.0388352	30.1692	0	44.7868	0	0.090507	0	47.3578	0	0	0.125902	0.0588964	53.668	42.3217	17.9941	0.0520828	0.176859	39.6955	0.0382539	0.148364	0.11011
Atp6v0d2	ENSMUSG00000028238	279.755	-4.98603	0.424723	2.35082e-24	3.44767e-22	-11.7395	1.55737	0	0.020803	0.132819	2.5421	0.00712282	1.85825	0.0397683	4.30566	0.00740379	0.13561	0.0687054	2.71045	0	0.180723	0.144908	0.307545	4.8991	5.31783	5.93971	0.227267	0	3.64131	0.0622736	0.119537	0.0572634
Gpr83	ENSMUSG00000031932	422.36	-5.37266	0.441049	2.66513e-24	3.88495e-22	-12.1815	4.17992	0.0221222	0	0.0737598	2.37397	0	4.96406	0	3.38991	0.0433932	0.0380883	0.113281	3.67487	0.152888	0.167185	0.156536	0.379188	4.88829	5.55123	4.85585	0.106933	0.00649432	4.23476	0.0650891	0.114892	0.0498033
Bglap2	ENSMUSG00000074486	208.809	-6.71516	0.581568	2.78588e-24	4.03651e-22	-11.5466	22.2408	0	0	0.677692	34.7505	0	18.6344	0	22.8218	0	0.299864	0.145694	37.7816	1.17542	0	0.354454	0	17.9859	44.8167	21.717	0.108872	0.573416	27.5936	0.265386	0.211101	-0.0542859
Tm9sf5	ENSMUSG00000079584	81.1118	-8.17795	0.913208	2.89834e-24	4.1743e-22	-8.95519	0.979899	0	0	0	2.35044	0	1.00264	0	1.60712	0.00872727	0	0	1.24331	0	0.149542	0.0102683	0	1.48246	0.246447	1.43025	0	0	1.29282	0.0213631	0.00271366	-0.0186494
Oas1h	ENSMUSG00000001168	1036.6	-5.66958	0.457125	3.21749e-24	4.60637e-22	-12.4027	14.9298	0	0	0.729083	19.9962	0.0611874	23.4762	0.487011	35.7282	0.243123	0.387329	1.24047	38.1051	0.0395244	0.340552	0.241873	0.0371192	45.8779	27.9313	19.4202	0.131753	0.0416615	28.1831	0.0878111	0.480859	0.393048
Sst	ENSMUSG00000004366	731.315	-6.37627	0.502715	3.68213e-24	5.24039e-22	-12.6837	25.7266	0	0	0.538276	39.2348	0	24.1107	0.377232	50.8333	1.2348	0.356535	0.798458	64.9423	0.169304	0	0.223939	0.0415621	75.7935	99.8798	14.8552	0.126265	0.0623776	49.422	0.0511353	0.510115	0.458979
Mfap4	ENSMUSG00000042436	592.519	-3.7631	0.330899	3.7368e-24	5.28691e-22	-11.3723	6.21318	2.31716	0	0.256399	10.138	1.98307	7.13966	0.704551	7.54296	0.644268	0.765651	0.68297	13.9315	1.51822	1.9842	1.67856	1.40372	19.0159	6.07143	21.7239	0.0324987	0.036434	11.4721	1.12451	0.876588	-0.247925
Pramel40	ENSMUSG00000095718	139.401	-7.51175	0.730234	4.04796e-24	5.69366e-22	-10.2868	2.19273	0	0	0	3.10302	0	2.01357	0	5.58816	0.0129357	0	0	4.95495	0	0	0.0320705	0.0640646	3.13755	0.789649	5.26956	0	0	3.38115	0	0.0155815	0.0155815
Il3	ENSMUSG00000018914	85.4551	-8.59033	0.927096	6.08542e-24	8.50968e-22	-9.26585	1.43568	0	0.124	0	2.62356	0	10.4472	0	3.90523	0	0.0499303	0	4.58156	0.138403	0	0	0	11.7457	19.6879	3.89823	0.270501	0	7.29062	0.0761292	0.0071329	-0.0689963
Pramel27	ENSMUSG00000029451	136.458	-8.61168	0.924378	6.12108e-24	8.51007e-22	-9.31618	2.92135	0	0.0247757	0	4.32035	0	3.86575	0	2.46258	0	0.0382959	0	7.12214	0.0172297	0	0	0	2.47974	8.02991	0.596758	0.00502478	0.0602822	3.97482	0.0153303	0.00547084	-0.0098595
Noto	ENSMUSG00000068302	129.46	-9.01993	0.939893	7.42509e-24	1.02637e-21	-9.59676	1.43739	0	0	0	5.62754	0	2.16043	0	3.39935	0	0.0529648	0	5.62181	0	0	0	0	2.29655	6.13065	0.837682	0	0	3.43892	0	0.0075664	0.0075664
Kcnj3	ENSMUSG00000026824	1652.23	1.75759	0.177831	1.04427e-23	1.43525e-21	9.88347	5.17121	10.0504	8.417	24.4988	3.96254	18.1926	5.74399	15.0798	7.08538	18.9112	16.01	13.1856	3.84437	10.1561	14.8829	12.0442	10.5522	4.16473	4.48124	4.93204	15.46	18.6918	4.92319	13.693	15.7545	2.06154
Mreg	ENSMUSG00000039395	39027.1	1.1987	0.123862	1.06332e-23	1.45313e-21	9.67768	270.793	307.35	383.86	603.489	173.763	467.384	260.256	448.391	284.63	492.219	440.551	429.844	203.564	305.93	386.171	358.106	326.842	176.012	156.214	141.79	328.019	283.791	208.378	351.786	442.777	90.991
Zp1	ENSMUSG00000024734	216.669	-7.56296	0.690788	1.09777e-23	1.49173e-21	-10.9483	3.04466	0	0	0	4.14358	0	4.69008	0	2.93319	0	0.0810568	0.0397363	6.34949	0	0.0151634	0.090183	0	3.87263	12.4767	1.16018	0.0185298	0.127344	4.83382	0.0230054	0.0301394	0.00713405
Col23a1	ENSMUSG00000063564	338.274	-3.90839	0.347967	1.12363e-23	1.51829e-21	-11.2321	1.33701	0	0.0673195	0.0542126	1.50968	0.0103264	2.44989	0.350396	2.87606	0.0709593	0.115556	0.0856196	2.29945	0.121906	0.0472504	0.124424	0.0804474	1.32701	2.06715	2.19786	0.125195	0.11011	2.00801	0.0688724	0.125945	0.0570726
Mroh3	ENSMUSG00000087230	156.144	-5.2487	0.460456	1.13974e-23	1.53146e-21	-11.3989	1.75237	0	0	0.0989727	2.90045	0	7.20271	0.0370467	2.97615	0	0.216487	0.244689	5.7239	0.422263	0	0.190147	0.0273243	4.87365	5.513	3.24105	0.251426	0.225076	4.27291	0.128395	0.116381	-0.012014
Gm12621	ENSMUSG00000096363	61.1426	-7.06704	0.837888	1.55682e-23	2.06877e-21	-8.43434	8.23425	0.0889528	0.023746	0	9.76722	0	7.01418	0.0119759	6.9726	0.0845127	0.0668599	0	15.8587	0.000907437	0.0213891	0.344332	0	3.91667	26.1152	10.3938	0.20886	0.0243835	11.0341	0.0526056	0.0725258	0.0199202
Irf8	ENSMUSG00000041515	42628.9	1.04203	0.107611	1.60526e-23	2.12141e-21	9.68328	212.939	299.661	447.094	402.014	134.461	485.355	198.253	337.921	227.458	378.388	523.839	558.176	270.968	463.096	556.166	535.385	445.304	279.265	291.679	190.394	558.556	798.034	225.677	515.423	454.432	-60.9908
Aipl1	ENSMUSG00000040554	733.025	-6.08276	0.494285	1.98123e-23	2.60397e-21	-12.3062	8.17154	0	0.0375101	0.249773	9.88262	0.340166	13.3479	0.116867	6.19877	0	0.0930224	0.341371	10.3744	0.0400702	0.0120052	0.192001	0.027428	11.5996	16.0821	11.916	0.187157	0.0531694	10.9466	0.0957254	0.14578	0.0500548
Psg26	ENSMUSG00000070799	124.196	-7.35766	0.728859	2.08048e-23	2.71954e-21	-10.0948	1.55592	0	0	0	1.63768	0	2.86308	0	1.11246	0	0.0187844	0.0739379	2.94555	0	0	0	0	3.60677	3.02275	0.588801	0.00431379	0.0144684	2.16663	0.00268317	0.013246	0.0105629
Cuzd1	ENSMUSG00000040205	880.819	-7.31856	0.571194	2.59141e-23	3.36911e-21	-12.8127	13.0642	0	0.750935	0	12.8047	0.00695198	13.2636	0.126807	19.8254	0.0248824	0.00856027	0.067446	11.3684	0.0408759	0.0645153	0.0292289	0.318663	27.1278	8.22969	7.40242	0.177267	0.0131999	14.1358	0.150535	0.0822269	-0.0683082
Cel	ENSMUSG00000026818	1134.5	-7.05275	0.553786	2.63282e-23	3.40455e-21	-12.7355	7.48069	0	0	0.00907539	19.3137	0.00769059	14.1073	0.320548	25.0907	0.00917275	0.30384	0.31214	31.3199	0.0301261	0.0143079	0.0864839	0.0697484	34.749	12.3903	41.2784	0.893792	0.178037	23.2162	0.160565	0.158716	-0.00184935
Lgals2	ENSMUSG00000043501	1303.07	-2.7532	0.256069	2.85282e-23	3.66931e-21	-10.7518	101.936	7.47421	8.72071	14.8218	84.6205	4.85774	82.3494	5.63659	98.7258	12.9735	30.0368	21.0306	136.105	11.2449	10.2823	11.3591	13.3075	132.862	104.838	113.032	10.3395	14.6326	106.809	9.65028	15.5952	5.94487
Unc93a	ENSMUSG00000067049	7619.45	1.7781	0.181313	2.98117e-23	3.81399e-21	9.80683	27.1109	28.541	48.9741	98.3963	15.8107	46.626	28.2854	68.708	32.661	91.3175	91.4692	90.096	27.1495	47.7303	77.4476	73.2864	55.7108	24.9284	32.6092	14.6902	72.6197	77.5181	25.4057	57.0653	81.2835	24.2182
Syndig1l	ENSMUSG00000071234	177.515	-4.72256	0.416205	3.0859e-23	3.92709e-21	-11.3467	2.71324	0.0286575	0.045701	0.076897	1.38581	0.0260853	3.43353	0.219774	1.26165	0.114665	0.0598531	0.121068	2.81385	0.138672	0.021593	0.0529752	0.0277423	2.72354	2.74935	5.35783	0.0324589	0	2.80485	0.0418811	0.0961393	0.0542582
Gm8271	ENSMUSG00000079380	169.361	-4.93167	0.442116	4.70844e-23	5.96039e-21	-11.1547	5.30855	0.0122032	0	0.0824185	5.09926	0	3.68666	0.217656	3.95525	0.318881	0.212536	0	3.11535	0.0310595	0.249282	0.0511382	0.0466055	5.12544	5.23208	2.77916	0	0.0311569	4.28772	0.0462431	0.132748	0.0865047
Defa2	ENSMUSG00000096295	58.1665	-8.39404	0.92042	5.33218e-23	6.71464e-21	-9.1198	17.1053	0	0	0	13.9247	0	8.35899	0	11.6948	0	0	0	6.1194	0	0.281315	0	0	5.32303	1.35472	9.67367	0.0222719	0	9.19433	0.0433696	0	-0.0433696
Gkn3	ENSMUSG00000030048	107.905	-8.60396	0.940978	5.53655e-23	6.93568e-21	-9.14364	3.62072	1.71526	0	0	5.6595	0	5.37334	0	7.91888	0	0.0603008	0	11.8913	0	0	0	0	6.62529	5.10314	0.561182	0.0137961	0	5.84417	0.247008	0.0086144	-0.238394
Lypd11	ENSMUSG00000058717	41.0681	-7.44478	0.881158	5.66291e-23	7.05722e-21	-8.44886	7.69792	0	0	0	2.11101	0	3.12715	0	3.20766	0	0.0977337	0	4.00079	0	0	0	0	2.44924	1.84376	0.964559	0	0	3.17526	0	0.013962	0.013962
Ccl24	ENSMUSG00000004814	120.679	-5.46781	0.505875	7.72919e-23	9.58261e-21	-10.8086	3.43111	0	0.0698576	0.0936716	3.53498	0.0932631	1.54863	0.109026	2.61407	0	0.101061	0.164184	7.43005	0.247909	0.0252463	0.205692	0.105079	8.02898	2.20602	12.7769	0.438551	0	5.19634	0.124975	0.111245	-0.0137305
Il17b	ENSMUSG00000024578	216.822	-4.09221	0.369613	9.76884e-23	1.20492e-20	-11.0716	15.6419	1.36052	0	0.213608	16.9903	0	11.1169	1.03858	15.0843	0.398875	0.661466	0.906507	13.8461	0.897192	0.802046	1.31822	1.55419	10.2954	8.8742	22.527	0.326815	0	14.297	0.483796	0.870206	0.386411
Cartpt	ENSMUSG00000021647	138.45	-6.32411	0.596908	9.94828e-23	1.2208e-20	-10.5948	3.00089	0	0	0.0555729	3.45499	0	2.34119	0	2.41342	0	0.199157	0.0474088	3.05909	0	0	0.180547	0	11.4882	5.62611	11.5383	0.346184	0.027791	5.36527	0.053425	0.0689551	0.01553
Hexdc	ENSMUSG00000039307	2486.78	-1.63621	0.167076	1.04157e-22	1.27167e-20	-9.79321	21.7633	4.52469	3.48175	8.18584	15.4163	5.13873	21.9235	7.04051	19.5612	6.24986	6.45393	5.61514	22.634	5.50574	5.68411	4.1435	4.14207	22.2084	21.2248	14.8662	4.02802	3.99418	19.9497	4.62246	5.97584	1.35337
Olfr43	ENSMUSG00000070377	95.514	-9.08718	0.953604	1.12145e-22	1.36228e-20	-9.5293	0.551279	0	0	0	1.95781	0	4.4698	0	3.95277	0	0	0	1.82185	0.0340126	0.0162204	0	0	0.94901	1.77403	0.228688	0.00448433	0	1.96316	0.00781677	0	-0.00781677
Necab2	ENSMUSG00000031837	150.903	-5.92208	0.553502	1.52704e-22	1.84565e-20	-10.6993	0.633515	0	0	0	1.11554	0	3.26885	0.0631167	1.93554	0.0304841	0.0499599	0.0525659	1.76629	0.0158153	0.0752322	0.10235	0	5.6641	5.80565	3.95888	0.0157672	0	3.01855	0.0152592	0.0426394	0.0273802
Cga	ENSMUSG00000028298	1699.72	-3.50695	0.321756	1.62187e-22	1.95046e-20	-10.8994	67.9213	16.0482	14.306	14.1798	159.486	6.6863	73.5528	5.13455	99.6894	8.30517	13.5224	10.2513	107.12	8.31338	10.146	7.56821	8.95799	110.795	99.7862	179.999	8.63373	20.0067	112.294	12.02	9.70277	-2.31726
Lcn3	ENSMUSG00000026936	292.236	-6.88019	0.58924	1.64407e-22	1.96732e-20	-11.6764	16.2336	0	0	0	25.8889	0.532092	23.8196	0	28.761	0.332465	0.129755	0.639556	22.0031	0.0609742	0	0.0488049	0	26.8447	18.4004	13.3027	0.0196397	0	21.9068	0.0875294	0.164369	0.0768393
Mal	ENSMUSG00000027375	964.815	-2.20201	0.215124	1.67889e-22	1.99904e-20	-10.236	8.74749	0.508473	0.942195	1.75005	7.11438	0.375259	7.93952	1.33088	14.1957	2.17389	2.27666	1.66454	11.2777	1.37536	1.15209	2.03604	4.50698	12.0082	13.896	9.03927	1.00457	0.374491	10.5273	0.818919	2.24843	1.42951
Izumo1r	ENSMUSG00000031933	197.533	-4.19015	0.384601	1.92794e-22	2.28428e-20	-10.8948	3.02031	0	0	0.296433	8.22832	0	6.63314	0.261464	10.9645	0.48967	0.379822	0.263114	8.29797	0.679938	0.421748	0.126038	0.738561	10.5235	6.37641	3.21195	2.29803	1.53443	7.15701	0.704879	0.365014	-0.339864
Ccer2	ENSMUSG00000096257	159.96	-6.88535	0.641808	2.00544e-22	2.36446e-20	-10.7281	8.22506	0	0	0	3.32516	0	5.49259	0.16911	10.1824	0.0226879	0.0244527	0.0308188	8.03021	0	0.101858	0	0.0732606	3.88592	1.42006	11.1008	0.306178	0.0694598	6.45777	0.0682137	0.0457614	-0.0224523
Gkn2	ENSMUSG00000030049	259.648	-7.02842	0.617079	2.01706e-22	2.36655e-20	-11.3898	16.2412	0	0	0.297026	23.6027	0	17.6501	0	22.11	0.0303234	0	0.276422	20.6527	0.0993745	0	0.0389227	0.0359723	16.7131	6.06185	3.53457	0	0	15.8208	0.0141964	0.0969523	0.082756
1520401A03Rik	ENSMUSG00000043747	482.59	-3.51395	0.325491	2.08808e-22	2.43799e-20	-10.7958	10.3548	1.23437	0	1.25994	4.97382	0.959436	9.10763	0.17791	8.64104	0.620285	0.797895	0.569026	7.18561	1.09706	1.17724	0.333934	0.32027	6.76715	7.65279	5.45845	0.71261	1.32926	7.51765	0.929997	0.582751	-0.347246
Acoxl	ENSMUSG00000027380	959.684	-4.08237	0.364487	2.86271e-22	3.32627e-20	-11.2003	32.1332	0	0	0.740147	7.70074	0.958345	27.5131	0.759085	17.2758	0.79324	2.33348	1.42947	23.516	0.477677	0.217516	1.91959	0.341238	34.4994	9.39324	18.8641	0.19963	1.44483	21.362	0.471143	1.18804	0.716893
Gabra5	ENSMUSG00000055078	294.262	-6.91323	0.608662	3.34714e-22	3.87045e-20	-11.3581	0.782866	0	0	0	1.34238	0	3.71358	0	3.13028	0	0.139245	0.137159	7.03924	0.069222	0.0657084	0.0660767	0	6.01495	6.27169	5.37078	0.0167022	0.0134214	4.20822	0.0235791	0.0489257	0.0253466
Xcl1	ENSMUSG00000026573	291.73	-5.10653	0.447869	3.42053e-22	3.9364e-20	-11.4018	43.3083	0	0	1.18576	20.8462	0.507119	46.6047	0	35.5151	0.433185	1.66698	2.04729	27.8749	0.184923	0.295484	0.310952	0.72893	43.6062	21.2656	32.7267	1.05195	0.328242	33.9685	0.338245	0.910442	0.572197
Lce3a	ENSMUSG00000054325	86.4911	-6.37168	0.645916	3.54481e-22	4.05999e-20	-9.86456	11.541	0	0	0	11.91	0.0430177	5.39991	0.282458	7.89445	0	0	0.341249	14.2892	0	0	0.0711954	0	6.30445	7.04181	6.9735	0.568857	0.100283	8.9193	0.101737	0.0992718	-0.00246498
Agxt	ENSMUSG00000026272	549.589	-6.01213	0.517795	3.8051e-22	4.33745e-20	-11.611	4.80137	0	0	0.0471293	6.71764	0	4.48378	0.131419	8.72947	0	0.475442	0.45572	5.94021	0.0417742	0.0401748	0.121729	0.607856	14.2606	15.4117	48.9695	0.233541	0.206988	13.6643	0.0746397	0.262756	0.188117
Ngp	ENSMUSG00000032484	1601.09	-6.88363	0.552899	4.23144e-22	4.80069e-20	-12.4501	18.8565	0	0	0.368705	41.4568	0	33.5441	0	41.6643	0.289626	0.69083	1.15799	43.9716	0.0836533	0	0.227569	0.0378389	44.6971	87.822	87.7929	0.141904	0.084847	49.9757	0.0443435	0.39608	0.351736
Mup18	ENSMUSG00000078674	124.689	-7.24274	0.730679	4.35518e-22	4.91788e-20	-9.91234	7.10547	0	0	0	6.49336	0	4.54536	0	2.29246	0.0683641	0.13532	0	2.87672	0	0	0.000108617	0	3.69652	8.57956	9.62527	0	0	5.65184	0	0.0291132	0.0291132
Htra4	ENSMUSG00000037406	25820.3	2.67112	0.266333	4.69657e-22	5.2786e-20	10.0293	47.5959	126.267	136.723	492.607	57.4274	126.191	35.2103	284.919	81.6389	410.099	413.704	449.539	81.9336	61.1223	132.473	388.268	295.029	58.9176	110.549	34.8735	142.976	209.321	63.5183	133.582	390.595	257.013
Ms4a6d	ENSMUSG00000024679	429.819	-2.53519	0.248265	4.76815e-22	5.33412e-20	-10.2116	17.212	1.68691	1.72677	2.29004	20.8832	3.20916	27.7643	4.62467	18.9242	3.88064	2.86641	2.54587	22.2375	0.674635	2.20771	2.04791	4.07476	24.773	18.785	7.25258	3.20893	1.75793	19.729	2.06744	3.19004	1.12261
Slpi	ENSMUSG00000017002	2484.86	-2.883	0.274699	5.0144e-22	5.58362e-20	-10.4951	95.6651	6.26835	6.79911	14.4173	141.128	1.98561	74.9348	9.12779	129.939	18.0496	23.2033	19.2377	127.504	3.62394	5.9193	8.47916	12.6877	96.1888	137.099	110.937	4.89847	4.08917	114.174	4.79771	15.0289	10.2312
Gm11544	ENSMUSG00000081586	88.3861	-7.58631	0.873445	5.13759e-22	5.69083e-20	-8.68551	15.5521	0	0	0	17.6121	0	8.87029	0	18.592	0	0	0	14.1013	0	0	0.594911	0	24.0173	5.16642	25.2516	0	0	16.1454	0	0.0849872	0.0849872
Spink2	ENSMUSG00000053030	147.314	-5.65462	0.520312	5.158e-22	5.69083e-20	-10.8678	11.5345	0	0	0.366927	20.0283	0	6.43076	0.320764	11.8125	0.0451489	0.248275	0.46691	11.7731	0.413147	0.287087	0.0620461	0	17.6256	10.0894	6.74776	0.55472	0	12.0052	0.179279	0.215724	0.0364453
Ighv1-78	ENSMUSG00000096326	63.1224	-7.81668	0.916872	5.77497e-22	6.34244e-20	-8.52538	14.5572	0	0	0	11.5638	0.0786137	6.37468	0	2.59714	0	0	0	14.7178	0	0	0.283522	0	15.7619	24.2041	6.48318	0.114409	0	12.0325	0.0275746	0.0405031	0.0129285
Bhlhe23	ENSMUSG00000045493	791.694	-4.48207	0.401209	7.74934e-22	8.47215e-20	-11.1714	8.22736	0	0	0.61755	6.76915	0.104461	5.97794	0.0720755	10.8324	0.161333	0.226243	0.642991	10.5202	0.168725	0.0568762	0.849767	0.607852	11.7708	23.979	6.08674	0.354066	0.511192	10.5205	0.17076	0.453973	0.283213
Gm12248	ENSMUSG00000086962	626.494	-3.79081	0.351231	8.56449e-22	9.32095e-20	-10.7929	7.40356	0	0.0210737	0.85861	14.8511	1.30848	16.2371	0.551247	14.3657	1.99149	0.7576	0.99282	11.4391	0.394113	0.400632	1.80842	0.858337	28.3653	30.6018	11.09	0.971383	0.161394	16.7942	0.465296	1.11693	0.651636
Fcrl6	ENSMUSG00000070504	59.9077	-6.43496	0.697418	9.89772e-22	1.07234e-19	-9.22683	0.241461	0	0	0	1.35735	0.0341164	3.04839	0.0223378	1.31282	0.0202904	0.0209251	0	1.36273	0.0342322	0	0	0.0217298	1.34049	1.02074	1.46068	0.0193024	0	1.39308	0.0125216	0.0121833	-0.00033827
Glra1	ENSMUSG00000000263	31.5994	-7.26676	0.886085	1.22588e-21	1.32219e-19	-8.20098	0.883316	0	0	0	0.573986	0.0156045	0.353823	0	0.580577	0	0.0111882	0	0.392572	0.035253	0.0145209	0	0	0.490744	0.289746	0.844117	0.0102909	0	0.55111	0.0108099	0.00159832	-0.00921159
Gal	ENSMUSG00000024907	3831.23	-6.05662	0.502676	1.27747e-21	1.37168e-19	-12.0488	87.1448	0	1.64214	1.96037	235.82	0.179449	128.458	1.06366	169.901	2.75943	2.2983	11.7571	368.318	4.27699	1.36568	2.41321	0.255983	240.945	232.709	308.801	2.22588	0.485515	221.512	1.45366	3.21543	1.76176
Tff1	ENSMUSG00000024032	1346.55	-3.86494	0.356903	1.71555e-21	1.83389e-19	-10.8291	91.122	0	0	6.31286	108.748	0.0300897	59.4308	3.87292	105.978	5.89959	8.5924	11.3778	95.1678	0.995487	0.78375	2.70668	1.73382	72.6091	88.2673	94.2956	1.72859	1.10667	89.4523	0.663513	5.78514	5.12163
Oc90	ENSMUSG00000015001	109.763	-9.23869	0.97387	1.72878e-21	1.83985e-19	-9.48657	2.9456	0	0	0	4.04706	0	1.35127	0	4.98387	0	0	0	3.25808	0	0.0156693	0	0	0.39919	3.66831	0.567018	0.0417225	0	2.65255	0.00819882	0	-0.00819882
Klf1	ENSMUSG00000054191	247.653	-3.9029	0.366863	1.78424e-21	1.8905e-19	-10.6386	2.15583	0.433881	0	0.358157	4.29136	0.424437	2.42551	0.52385	5.08393	0.233369	0.367717	0.359677	5.40081	0.0850257	0.0613752	0.279004	0.240224	6.06322	7.57223	11.2197	0.425692	0.54857	5.52657	0.282712	0.337428	0.0547168
Defa32	ENSMUSG00000094818	47.6575	-7.66839	0.904698	1.83748e-21	1.93838e-19	-8.47619	17.3188	0	0	0	9.64461	0	14.9289	0	4.4328	0	0.1021	0	3.92975	0	0	0	0	9.38373	3.36551	1.61633	0	0	8.07756	0	0.0145857	0.0145857
C1qtnf3	ENSMUSG00000058914	1304.29	-6.13229	0.51393	1.8688e-21	1.96281e-19	-11.9321	5.36066	0.226491	0	0.419759	19.7717	0.240337	17.6562	0.104442	21.7129	0.394875	0.197173	0.172548	20.8659	0.0392829	0.196928	0.403881	0.0169867	21.4006	45.1889	6.91401	0.0529329	0.303943	19.8588	0.151416	0.244238	0.0928213
Eif1ad8	ENSMUSG00000079034	189.158	-7.37392	0.718058	2.05739e-21	2.15149e-19	-10.2693	2.32877	0	0	0	1.5422	0.0086664	1.30678	0	1.50204	0	0.0106495	0.16035	1.77515	0	0	0.0121207	0	9.58596	5.25222	5.18948	0	0.0164545	3.56032	0.0035887	0.02616	0.0225713
C1qc	ENSMUSG00000036896	514.537	-4.1417	0.372864	2.13923e-21	2.22739e-19	-11.1078	10.3688	0.864419	0	0.341723	20.3873	0.350512	13.1062	0.531232	15.9371	0.36484	0.798211	2.21794	14.8144	0.398036	1.27841	1.37307	1.7391	29.0314	18.0104	7.2386	1.53406	0.722222	16.1118	0.735379	1.0523	0.316923
Adamdec1	ENSMUSG00000022057	431.448	-3.85974	0.361838	2.51785e-21	2.59911e-19	-10.6671	4.50826	0.0316447	0	0.398631	4.90756	0	11.223	0.447779	4.91192	0.303729	0.14851	0.492276	3.88474	0.0249551	0.0117876	0.685015	0.153491	9.29886	2.78731	6.59755	0.00719504	0.156578	6.0149	0.0331658	0.375633	0.342467
Ripply2	ENSMUSG00000047897	1489.14	2.73255	0.27708	2.50773e-21	2.59911e-19	9.86193	30.4887	87.1626	84.421	218.902	29.9254	32.4773	18.1456	124.799	15.0442	170.737	177.513	171.299	39.0146	53.1162	96.9362	123.794	118.436	22.4312	27.4627	12.6884	68.9831	103.425	24.4001	75.2174	157.926	82.7083
Kng1	ENSMUSG00000022875	1326.5	-3.73182	0.345576	2.61947e-21	2.69246e-19	-10.7988	16.225	0	0	2.19037	15.894	0.0347685	21.3765	1.72096	20.7703	2.99096	1.09009	0.701348	26.3397	0.149953	0.672385	1.2132	1.58416	23.3495	52.2516	9.35027	0.0714422	0.0773801	23.1946	0.143704	1.64158	1.49788
Acaa1b	ENSMUSG00000010651	1480.76	-1.47277	0.158051	2.65436e-21	2.71671e-19	-9.31831	25.6747	15.3388	7.91716	7.82483	16.1238	6.95058	25.7626	5.79589	24.7026	8.32027	12.1283	10.5991	26.5401	11.0273	12.7141	7.01633	9.70034	36.1492	33.014	18.8432	15.0188	17.3215	25.8513	12.3269	8.76929	-3.5576
Ntsr1	ENSMUSG00000027568	85.0673	-8.05161	0.927827	2.68662e-21	2.73807e-19	-8.67793	1.45713	0	0	0	0.210061	0.0038061	0.947617	0	2.22727	0	0	0.00957028	0.979446	0.014961	0	0	0.00754017	0.834653	0.247362	0.186057	0	0	0.886199	0.00268101	0.00244435	-0.000236657
Igkv6-17	ENSMUSG00000095794	79.2271	-7.59215	0.86791	2.86641e-21	2.90899e-19	-8.74761	2.63164	0	0	0	11.0004	0	8.40708	0	5.44314	0	0.128106	0.258743	12.8932	0.317176	0	0	0	15.4156	49.3668	14.3814	0.0555243	0.19952	14.9424	0.0817458	0.0552641	-0.0264816
Rhcg	ENSMUSG00000030549	1317.64	-3.92287	0.364195	2.9863e-21	3.01792e-19	-10.7714	5.89178	0	0	1.26107	12.334	0.356164	25.1022	1.66817	21.8981	1.01235	1.79592	0.553281	23.5475	2.05035	0.310052	2.07622	0.590395	18.9176	24.3604	38.5093	0.124821	0.548559	21.3201	0.484279	1.27963	0.795351
Phgr1	ENSMUSG00000046804	476.644	-3.23036	0.311177	3.02016e-21	3.03937e-19	-10.3811	52.2439	1.6478	0	4.69976	59.0348	0.613287	35.1952	3.09883	49.099	6.12144	6.83572	3.49009	48.8214	0.174613	0.462464	1.52981	7.45209	53.8308	30.13	44.4386	0.72734	1.64281	46.5992	0.752615	4.74682	3.99421
Lnp1	ENSMUSG00000109588	110.671	-7.54428	0.815078	3.08826e-21	3.09495e-19	-9.25591	10.1637	0	0	0	6.92197	0	10.8989	0.251081	4.3714	0	0	0	4.30653	0	0	0	0	7.1368	13.9199	9.01611	0	0	8.34192	0	0.0358688	0.0358688
Vill	ENSMUSG00000038775	602.033	-3.12087	0.302215	3.35935e-21	3.35266e-19	-10.3266	5.95462	0	0	0.565467	3.21485	0	7.373	1.46835	10.2078	0.602276	1.24296	0.483884	10.9866	0.337102	0.935282	0.899029	2.08809	11.02	13.0449	16.2059	0.691916	0.0701879	9.75095	0.290641	1.05001	0.759367
Cyp4a14	ENSMUSG00000028715	83.4973	-8.03917	0.88716	3.48226e-21	3.46096e-19	-9.06169	0.152329	0	0	0	0.325784	0	1.11531	0	0.286076	0	0	0	3.65122	0	0	0.0173548	0	0.954514	2.26475	4.88832	0.00701828	0	1.70479	0.00100261	0.00247925	0.00147664
Pde4b	ENSMUSG00000028525	28021.6	1.10374	0.121202	3.55026e-21	3.51403e-19	9.10661	133.267	132.366	191.367	284.149	100.473	250.403	163.532	256.777	167.675	259.991	278.523	311.674	132.262	214.511	280.935	251.246	224.938	127.39	139.787	83.3618	257.704	313.028	130.968	234.331	266.757	32.4265
Olfr1271	ENSMUSG00000075062	271.16	1.68361	0.183742	3.62295e-21	3.57128e-19	9.16291	0.349957	0.708543	0.66544	1.51985	0.305485	0.364504	0.48888	1.0986	0.397018	1.04551	1.03936	1.16183	0.308893	0.235201	0.38843	0.871405	0.939041	0.282489	0.48317	0.259227	0.519817	0.458557	0.35939	0.477213	1.09651	0.619301
Ly6m	ENSMUSG00000063522	1559.15	-1.78587	0.187392	3.83665e-21	3.7665e-19	-9.53011	19.6931	1.61139	1.3535	4.90029	19.4987	1.43759	22.6729	5.40459	20.1924	7.64672	6.04736	6.3711	17.1493	1.58641	1.27693	7.69255	6.82196	35.3575	20.391	29.1967	4.98443	2.69126	23.0189	2.1345	6.41208	4.27758
Gm3476	ENSMUSG00000079371	23.9482	-6.86949	0.870498	4.49392e-21	4.39381e-19	-7.89145	1.57232	0	0	0	1.16722	0	1.12426	0	0.584178	0	0.0314274	0	1.35579	0	0	0	0	1.00596	0.668926	0.638007	0	0	1.01458	0	0.00448962	0.00448962
Rab3b	ENSMUSG00000003411	589.787	-3.1341	0.303438	4.56868e-21	4.44882e-19	-10.3286	14.5054	2.81767	0	2.14071	17.0397	1.38566	9.09399	1.80765	13.691	2.94953	2.46144	0.801517	20.3209	0.571848	0.934214	1.80236	1.55047	25.6002	21.9199	21.5831	0.868333	0.799873	17.9693	1.05394	1.93052	0.876583
9530003J23Rik	ENSMUSG00000020177	147.552	-6.08879	0.573716	4.79643e-21	4.65177e-19	-10.6129	2.69988	0	0	0.140818	4.66535	0.113712	1.2968	0.0736121	2.50531	0.0338113	0.0539662	0.0238721	3.76201	0.207	0	0	0.0747904	11.6367	5.77435	5.16652	0.0991071	0	4.68836	0.0599741	0.0572672	-0.00270689
Gm3880	ENSMUSG00000081443	34.8238	-7.43486	0.901861	5.4214e-21	5.23676e-19	-8.2439	6.97554	0	0	0.10346	11.3104	0	5.86885	0	6.45648	0	0	0	6.21704	0	0	0	0	8.79538	3.22634	11.0969	0	0.244165	7.49338	0.0348807	0.01478	-0.0201007
Il1rn	ENSMUSG00000026981	37034.9	1.55168	0.171042	5.81422e-21	5.59375e-19	9.07194	189.791	340.976	381.247	678.994	182.827	516.689	181.04	423.977	237.372	572.158	685.538	631.549	237.393	443.561	533.366	509.38	479.019	209.984	218.253	149.037	462.271	529.923	200.712	458.291	568.659	110.369
Crxos	ENSMUSG00000074365	153.555	-6.50779	0.597913	6.56946e-21	6.29517e-19	-10.8842	5.98078	0	0.0267864	0.0279748	7.23263	0.0524389	3.64084	0.298638	6.96263	0	0	0.177047	11.1919	0.0803689	0	0.239806	0.0193572	8.56889	17.4405	6.94872	0.103715	0	8.49585	0.0376156	0.108975	0.0713592
Hapln3	ENSMUSG00000030606	267.377	-3.7584	0.363851	7.86118e-21	7.50306e-19	-10.3295	3.55822	0	0	0.308538	2.73137	0.0408513	4.29845	0.0532966	7.04927	0.37364	0.213469	0.514998	6.12416	0.158325	0.0165355	0.244983	1.11452	9.64946	5.35107	6.32785	0.738733	0.851688	5.63623	0.258019	0.403349	0.14533
Gm12622	ENSMUSG00000096745	46.3875	-5.23823	0.576044	8.12838e-21	7.72742e-19	-9.09346	7.07719	0.050859	0	0	10.9872	0.0721851	10.6355	0.479287	7.41285	0	0.156101	0.627694	8.4255	0.304258	0	0.137818	0.129431	6.62093	7.10318	11.5636	0.179112	0	8.72824	0.0866305	0.218619	0.131988
Oas1c	ENSMUSG00000001166	619.477	-2.69823	0.269677	1.02037e-20	9.66222e-19	-10.0054	6.48083	0.121389	0	0.581187	4.87313	0.382647	16.1318	2.16576	9.21954	2.16025	0.992339	0.967651	8.08096	1.47328	1.24238	1.35271	1.31297	10.1076	11.3269	9.46621	0.437319	0.764983	9.46087	0.631714	1.36184	0.730125
Reg4	ENSMUSG00000027876	1133.41	-4.47239	0.41166	1.11884e-20	1.05531e-18	-10.8643	39.1117	5.26864	2.40139	2.26919	38.6604	0.847705	33.7073	1.09979	34.6652	2.18559	1.88414	2.66949	84.7578	1.78529	2.01345	2.54094	0.121449	44.475	38.6466	45.4674	1.77086	0.90895	44.9364	2.14233	1.82437	-0.317957
Retnlb	ENSMUSG00000022650	123.27	-7.54641	0.794609	1.31476e-20	1.23526e-18	-9.497	6.11115	0	0	0	14.6059	0	8.27617	0	7.43852	0	0.0420076	0.282231	11.5639	0	0	0	0	4.70567	11.0121	5.92199	0	0	8.70442	0	0.0463198	0.0463198
Gm11486	ENSMUSG00000080222	25.6638	-7.41242	0.896728	1.37064e-20	1.28275e-18	-8.26608	1.41034	0	0	0	2.91332	0	6.60931	0	4.20012	0	0	0	1.69502	0	0	0	0	3.33703	3.7664	3.23018	0	0	3.39522	0	0	0
Saa2	ENSMUSG00000057465	945.24	-3.56567	0.343761	1.5356e-20	1.43156e-18	-10.3725	63.7674	0.361035	0.0591006	9.68197	70.186	0.740504	35.6601	3.29175	70.7205	4.31179	6.31928	8.24894	74.1007	0.146526	1.12831	3.26501	3.26285	55.0523	62.4164	115.904	1.7071	0.114079	68.4759	0.608094	5.48308	4.87499
Comp	ENSMUSG00000031849	754.43	-4.5498	0.409577	1.5613e-20	1.4499e-18	-11.1085	15.8709	0	1.26246	0.266376	8.85772	0.0961057	7.68611	0.234957	16.4744	0.1921	0.278856	1.464	17.9014	0.193952	0.226704	0.414262	0.547949	6.14428	11.4391	4.77152	0.30655	0.0121937	11.1432	0.299709	0.4855	0.185791
Cd7	ENSMUSG00000025163	309.43	-2.84138	0.284225	1.6004e-20	1.48049e-18	-9.99692	10.0899	0.271394	1.19825	1.06074	11.7064	0.227893	10.5086	1.51202	15.023	1.46588	0.737818	1.97187	15.7228	2.68865	0.660036	1.28711	3.98421	14.7304	11.792	9.5307	1.31925	1.03914	12.388	1.0578	1.71709	0.65929
Defa36	ENSMUSG00000094662	48.8595	-8.16482	0.935225	1.67924e-20	1.54748e-18	-8.73032	6.53227	0	0	0	16.7409	0	8.58436	0	7.79758	0	0	0	9.45614	0	0	0	0	6.70783	1.98555	2.72327	0	0	7.56598	0	0	0
Bambi	ENSMUSG00000024232	1075.16	-2.72586	0.273593	2.00864e-20	1.84396e-18	-9.96317	4.21093	0.546043	0.309447	0.958587	4.95022	0.474601	4.4263	0.774145	7.41076	1.12039	1.0271	0.691271	5.35061	1.01892	0.789982	0.514708	1.05849	10.6449	3.56857	8.35546	0.754255	0.688677	6.11472	0.654561	0.877814	0.223253
Spi1	ENSMUSG00000002111	518.003	-3.71417	0.358366	2.11963e-20	1.93845e-18	-10.3642	6.90941	2.1672	0	0.568235	6.80946	0.539259	8.39641	0.114171	13.0306	0.962287	0.562247	0.91916	17.0376	1.32954	1.1337	2.05221	1.61352	10.9861	19.1932	17.4335	1.74075	0.862939	12.4745	1.11048	0.970262	-0.14022
Ly6g	ENSMUSG00000022582	982.284	-7.84394	0.631062	2.28715e-20	2.08374e-18	-12.4297	77.2574	0	0	0.0934991	62.2793	0.0863198	37.1838	0	65.0952	0.0478056	0.158659	0.910307	41.8209	0.311819	0.0389669	0.148837	0.0273931	45.8011	41.8365	10.2948	0.136644	0.0410038	47.6961	0.0878219	0.198072	0.11025
Cma1	ENSMUSG00000022225	420.978	-7.19358	0.633526	2.33964e-20	2.12351e-18	-11.3548	11.5224	0	0	0.0590809	12.0688	0	9.44029	0	6.51612	0	0.129986	0.548324	20.1219	0.295175	0	0.147912	0	6.0446	34.7493	23.4626	0.119271	0	15.4907	0.0592065	0.126472	0.0672654
Ighv1-73	ENSMUSG00000106599	37.4617	-7.72447	0.916707	2.94191e-20	2.63448e-18	-8.42632	4.37603	0	0	0	4.7087	0	1.11712	0	2.13239	0	0	0	10.6455	0	0	0	0	13.7407	15.028	8.16064	0	0	7.48864	0	0	0
Gm12624	ENSMUSG00000095605	28.7027	-6.00847	0.807012	2.94643e-20	2.63448e-18	-7.44533	5.96252	0	0.023746	0	8.47694	0.064128	2.98597	0.0119759	5.55849	0.0845127	0.0668599	0.174235	4.28296	0.000907437	0.0213891	0	0.0808372	4.74463	5.15937	4.8191	0.10443	0.0243835	5.24875	0.0341406	0.0597744	0.0256338
Gm12614	ENSMUSG00000096088	28.7027	-6.00847	0.807012	2.94643e-20	2.63448e-18	-7.44533	5.96252	0	0.023746	0	8.47694	0.064128	2.98597	0.0119759	5.55849	0.0845127	0.0668599	0.174235	4.28296	0.000907437	0.0213891	0	0.0808372	4.74463	5.15937	4.8191	0.10443	0.0243835	5.24875	0.0341406	0.0597744	0.0256338
Cd79a	ENSMUSG00000003379	302.142	-4.08174	0.388809	2.93271e-20	2.63448e-18	-10.4981	2.53311	0.221889	0.211594	0.325269	3.61534	1.2002	5.11604	0.51032	6.97326	0.559362	0.231701	0.165313	4.77514	0.292846	1.17398	0.313127	0.569206	9.39817	12.5954	13.8413	0.780616	1.68389	7.35598	0.795003	0.382043	-0.41296
Ceacam12	ENSMUSG00000030366	184.527	-4.38868	0.41922	3.48257e-20	3.10232e-18	-10.4687	4.96946	0	0	0.0657309	7.45655	0.100702	3.90447	0.0873273	7.88541	0.426487	0.170053	0.351887	4.19823	0.0655433	0.168437	0.0957338	0.247353	3.68623	2.22316	4.23634	0.121029	0.0651827	4.81998	0.0744135	0.206367	0.131954
Lefty1	ENSMUSG00000038793	933.468	-3.34586	0.32785	3.78552e-20	3.35975e-18	-10.2055	14.2747	6.2235	3.11673	2.30541	9.03255	0.712783	17.2722	2.24201	14.7635	1.04194	2.16798	1.29607	27.7088	1.7101	2.02055	2.55643	1.56901	51.4027	9.56323	31.5889	1.80023	4.68764	21.9508	2.89593	1.88269	-1.01324
Car4	ENSMUSG00000000805	2456.37	-4.5482	0.409573	4.07408e-20	3.60256e-18	-11.1047	66.9578	11.2554	3.27796	0.858845	72.3709	4.45583	62.2573	0.590424	50.4579	2.0912	6.08026	4.99845	141.755	5.60702	8.61524	2.09487	11.6719	73.243	91.2254	39.6457	1.43309	0.654197	74.7391	5.04268	4.05514	-0.987542
Gm5795	ENSMUSG00000079409	43.1835	-6.09014	0.72383	4.16902e-20	3.67301e-18	-8.41376	2.27174	0.0268313	0	0	2.34819	0	1.80959	0.0991438	0.994592	0.0785556	0	0	1.21196	0	0.0460298	0	0	1.23169	1.88858	1.9676	0.0335331	0	1.71549	0.0151992	0.0253856	0.0101865
Mt3	ENSMUSG00000031760	470.072	-3.10845	0.310748	4.79981e-20	4.21332e-18	-10.0031	48.8574	2.08494	1.83301	6.3437	55.9467	3.74026	37.1855	4.70136	46.8167	4.07615	4.5289	6.32288	30.5617	4.17761	2.75694	6.68986	3.58294	29.9072	33.9071	84.0549	2.28261	1.9901	45.9047	2.69507	5.17797	2.4829
Serpinb13	ENSMUSG00000048775	187.41	-4.85299	0.467156	5.21803e-20	4.56378e-18	-10.3884	6.43192	0	0.329545	0.0490435	3.80367	0.1117	5.64822	0.0362854	1.66621	0.337143	0.0530966	0.401424	4.99475	0.163178	0.144579	0.0840422	0.147305	6.56206	5.7309	5.46187	0.140925	0.0198411	5.03745	0.129967	0.158334	0.0283673
Fabp6	ENSMUSG00000020405	1564.16	-3.8419	0.369842	5.26534e-20	4.58848e-18	-10.388	175.924	17.2496	1.42014	18.8075	216.544	7.16145	159.521	11.5158	218.261	7.67241	20.821	17.3686	215.41	51.621	62.012	8.72538	2.05562	190.065	145.413	217.112	17.2659	28.8605	192.281	26.5129	12.4238	-14.0892
Slc45a2	ENSMUSG00000022243	486.045	-5.30223	0.480723	5.55699e-20	4.80779e-18	-11.0297	3.89781	0	0	0.169232	2.75728	0	6.89468	0.153091	3.62695	0.225516	0.237087	0.0245171	5.42949	0	0.0753538	0.0284056	0.019325	9.668	8.4077	3.87515	0.0143633	0.00960026	5.56963	0.0141882	0.122453	0.108265
Foxn4	ENSMUSG00000042002	84.2391	-6.93533	0.760755	5.58479e-20	4.81453e-18	-9.11638	1.91159	0	0	0	0.34345	0.00504429	0.482606	0	0.986968	0	0.0123265	0.0482496	1.00405	0	0	0	0	1.93976	1.22106	0.527573	0	0	1.05213	0.000720613	0.00865373	0.00793312
Ifi213	ENSMUSG00000073491	285.895	-1.45548	0.163109	6.36354e-20	5.46628e-18	-8.92336	6.53952	1.01762	1.02185	1.83619	5.08997	0.964632	7.97786	1.72777	5.50683	1.81728	1.38822	1.59242	3.66909	0.816498	1.65166	0.99392	2.18418	4.05867	4.29444	3.48243	0.741436	1.54604	5.07735	1.10853	1.64857	0.540036
Fpr1	ENSMUSG00000045551	103.435	-7.09908	0.759676	6.70911e-20	5.74261e-18	-9.34488	0.940187	0	0	0	3.89477	0	1.12695	0	2.56602	0	0.0327312	0.108371	6.12407	0	0	0.0186242	0	3.09128	2.20513	3.28671	0	0.0254174	2.90439	0.00363106	0.0228181	0.019187
Tmsb15a	ENSMUSG00000060726	34.8264	-6.17708	0.760865	7.28157e-20	6.21051e-18	-8.1185	13.5666	0	0	0.492943	14.8895	0	10.453	0.135213	13.8912	0	0	0	10.323	0	0	0	0	3.98327	3.47501	3.4372	0.25027	0	9.25235	0.0357529	0.0897365	0.0539836
Kap	ENSMUSG00000032758	41.4152	-7.08497	0.898371	7.54086e-20	6.40893e-18	-7.88646	1.55065	0	0	0	5.39506	0	1.84587	0	5.42449	0	0.0866792	0.0549852	3.07202	0	0.121008	0	0	2.66457	2.37139	2.76195	0	0	3.13575	0.0172869	0.0202378	0.00295091
Amtn	ENSMUSG00000029282	517.854	-6.13522	0.548343	7.66634e-20	6.49264e-18	-11.1887	20.4952	0	0	0	19.247	0	12.2604	0.537505	14.088	0.363799	0.232286	0.123986	20.1186	0	0	0.555059	0	31.3366	24.3084	24.9515	0.0106531	0.0363064	20.8507	0.0067085	0.258948	0.252239
Svs4	ENSMUSG00000016998	122.066	-7.66709	0.837648	1.1596e-19	9.78618e-18	-9.15312	11.4592	0	0	0	16.9811	0	19.1057	0	8.17877	0	0	0.104041	5.72694	0	0	0.0876141	0	3.3693	3.24195	0.714902	0.105845	0	8.59724	0.0151206	0.0273792	0.0122586
Myl2	ENSMUSG00000013936	100.518	-6.7344	0.7117	1.17501e-19	9.88161e-18	-9.46241	5.34536	0	0	0.0760654	11.4795	0	6.75777	0	10.3811	0	0	0.228996	8.15357	0.667048	0	0.109601	0.179308	9.78331	1.71809	18.5247	0	0.154812	9.01793	0.117409	0.0848529	-0.0325557
Sox21	ENSMUSG00000061517	4526.52	1.68493	0.190245	1.44411e-19	1.21023e-17	8.85659	12.847	6.10076	18.4297	30.7687	4.62665	25.1445	15.2773	31.039	15.7699	29.6579	32.6989	38.1969	11.437	16.5767	16.6619	33.179	31.0883	12.6079	9.91576	5.14283	20.868	26.7776	10.953	18.6513	32.3755	13.7242
Cpb1	ENSMUSG00000011463	75.6859	-6.23914	0.671417	1.53812e-19	1.28454e-17	-9.29249	0.609381	0.0282258	0.0401804	0.0200912	1.18017	0.00571788	0.637376	0.00749112	1.79368	0	0	0.0182264	0.655585	0.0112742	0	0	0.0289844	0.628284	1.82584	0.365178	0.0254991	0	0.961937	0.0158425	0.0106847	-0.00515776
Tle7	ENSMUSG00000095941	180.797	-5.39817	0.514175	1.70763e-19	1.42118e-17	-10.4987	5.18618	0	0	0.0941307	4.06334	0.338661	5.36495	0	4.42167	0.0240254	0.131859	0.458829	2.89232	0	0.313982	0.147558	0.0286639	6.69399	8.41908	3.675	0.0120852	0.0413307	5.08957	0.100866	0.126438	0.0255725
Bcl2l1	ENSMUSG00000007659	12344.6	1.26331	0.146928	1.88516e-19	1.56351e-17	8.59817	75.4989	46.1095	91.6283	152.39	37.5835	124.087	71.9069	122.969	68.2226	135.606	167.353	169.894	69.4741	164.303	137.58	141.027	119.028	70.9829	72.8657	38.0127	128.526	156.195	63.0684	121.204	144.038	22.8343
Hmgcs2	ENSMUSG00000027875	2657.14	-2.66076	0.274841	1.892e-19	1.5638e-17	-9.68111	14.9704	2.48626	1.51155	1.84217	13.825	2.03034	12.5133	3.08873	20.7652	3.34361	2.22805	2.86887	26.159	1.0638	0.806195	3.87276	8.72966	28.2205	51.094	26.6833	2.59529	1.1249	24.2788	1.65976	3.71055	2.05079
Aebp2	ENSMUSG00000030232	13275.4	1.3726	0.159677	1.95544e-19	1.6107e-17	8.59614	69.783	40.0378	78.7826	150.685	24.5128	121.976	75.8683	125.065	65.6545	129.544	110.445	94.9905	36.1226	60.7743	85.5163	91.3504	93.9388	44.0462	47.4059	25.1376	91.3804	89.8352	48.5663	81.1861	113.717	32.5309
Tex37	ENSMUSG00000051896	44.886	-7.65251	0.929132	2.01912e-19	1.65747e-17	-8.23619	0.548698	0	0	0	1.49456	0.0245134	0.993138	0	2.4131	0	0	0	1.70961	0	0	0.0370024	0	2.02339	3.86628	6.16933	0.0149019	0	2.40226	0.00563076	0.00528605	-0.000344706
Itgad	ENSMUSG00000070369	192.629	-3.82448	0.386443	2.15889e-19	1.76019e-17	-9.89662	3.56215	0.0472661	0.234495	0.459206	2.46881	0.0714751	4.27703	0.315501	4.82677	0.315411	0.0935976	0.188764	3.67663	0.529289	0.00713503	0.210911	0.35062	6.60936	6.6567	1.33294	0.00652366	0.175835	4.1763	0.153146	0.276287	0.123142
Adgrg3	ENSMUSG00000060470	178.276	-3.32056	0.339875	2.15211e-19	1.76019e-17	-9.76993	1.504	0.0498972	0.0321074	0.21236	1.57759	0.0783677	2.7503	0.445267	3.62422	0.0833324	0.111685	0.251093	1.8495	0.226721	0.583074	0.300399	0.141003	2.50607	3.50109	1.66593	1.06594	0.0440142	2.37234	0.297161	0.220734	-0.0764264
Gm8765	ENSMUSG00000094918	33.1942	-4.66482	0.543867	2.20483e-19	1.79157e-17	-8.57713	0.235702	0	0	0.0156004	0.219982	0.0192062	0.397271	0.0103293	0.298868	0	0.0234767	0.00630509	0.382342	0	0	0	0.0242329	0.56017	0.578779	0.153664	0.00135128	0	0.353347	0.00293679	0.0114206	0.00848384
Oosp1	ENSMUSG00000041857	146.701	-4.04107	0.410388	3.04251e-19	2.45565e-17	-9.84695	6.82505	0	0	0.589139	12.1167	0.0192514	6.74583	0.398544	7.9001	0.662782	0.566437	0.518623	5.78981	0.0373299	0.0916318	0.141989	0.0806751	6.38405	3.67929	10.8395	0.0114418	0.101651	7.53504	0.0373294	0.422598	0.385269
Atp2b3	ENSMUSG00000031376	62.2084	-7.40755	0.919586	3.29117e-19	2.64746e-17	-8.05531	1.05867	0.00308509	0	0	0.23986	0.0107597	0.993017	0	0.656438	0	0	0.00622204	0.395583	0.00672252	0.00777681	0.0110585	0	0.442551	0.530734	0.0390234	0.00214339	0	0.544485	0.00435536	0.00246864	-0.00188672
Olfr639	ENSMUSG00000066263	254.952	-1.89399	0.210135	4.13462e-19	3.30385e-17	-9.01324	1.55878	0.130929	0.273718	0.520057	0.958071	0.326839	1.06826	0.334132	1.34522	0.358146	0.192407	0.177959	0.950577	0.185712	0.273704	0.142289	0.166046	0.891006	0.949279	0.676195	0.15349	0.153096	1.04967	0.213927	0.270148	0.0562214
Ighv1-77	ENSMUSG00000096452	246.551	-5.66057	0.538585	4.45345e-19	3.54684e-17	-10.5101	28.0198	0	0	0.630976	45.2814	2.31589	41.9542	0.830942	31.2926	0	2.79096	1.59233	38.7152	3.49891	1.91807	0.432937	0	78.739	53.6265	50.4878	2.14489	0	46.0146	1.41111	0.896877	-0.51423
Sv2c	ENSMUSG00000051111	203.893	-2.51439	0.266872	5.41302e-19	4.29683e-17	-9.42172	1.7266	0.530673	0.0194381	0.557572	1.61804	0.212324	3.37464	0.367331	4.04397	0.171323	0.614587	0.404898	3.56952	0.0969259	0.102049	0.401049	0.499588	2.48265	2.26163	1.95451	0.0831996	0.0408424	2.62895	0.155065	0.430907	0.275842
Speer4e	ENSMUSG00000091255	73.98	-6.35162	0.700858	6.03276e-19	4.77303e-17	-9.06264	1.32514	0	0	0	2.67748	0.242414	1.28581	0.0433643	2.03331	0	0	0.0220095	0.567618	0	0	0	0.0689744	2.0395	2.44909	1.10547	0.0156725	0.173716	1.68543	0.061686	0.0191926	-0.0424934
Gm45910	ENSMUSG00000110714	40.1438	-7.87365	0.939752	6.85651e-19	5.38931e-17	-8.37844	3.07412	0	0	0	2.11454	0	1.88611	0	2.66016	0	0	0	2.08948	0	0	0	0	1.55663	0.786128	0.161261	0	0	1.79105	0	0	0
Gm9059	ENSMUSG00000081606	34.7214	-6.98776	0.908357	8.39842e-19	6.5784e-17	-7.69274	11.1666	0	0	0	26.8198	0	11.5868	0.26849	8.77955	0	0.369978	0	25.2707	0	0	0	0	11.66	17.8738	25.8017	0.171335	0	17.3699	0.0244764	0.0912098	0.0667334
Tmprss6	ENSMUSG00000016942	386.78	-4.38786	0.434088	8.42403e-19	6.5784e-17	-10.1082	2.76768	0.447787	0	0.132151	2.42443	0.882259	6.83765	0.30595	8.78161	0.186891	0.412973	0.442088	5.91072	0.171476	0.236	0.0337093	0.0393868	6.12918	3.84827	6.02335	0.365134	0.649872	5.34036	0.393218	0.221878	-0.17134
Prss34	ENSMUSG00000056399	1832.61	-6.30932	0.560326	8.79785e-19	6.84808e-17	-11.2601	40.737	0	0	0.352655	60.7125	0.373091	46.4889	0.372862	58.1595	0.546292	0.54658	2.90141	70.3707	0.083823	0.0272832	0.103666	0.0568834	92.3854	85.9574	21.4486	0.184039	0.0850349	59.5325	0.10761	0.697192	0.589582
Adad2	ENSMUSG00000024266	32.6372	-6.94249	0.907617	1.08492e-18	8.41754e-17	-7.64913	0.288606	0	0	0	0.589722	0	0.742493	0	0.496957	0	0.0205992	0	0.860133	0	0.077532	0	0	1.3156	0.377173	0.273814	0	0.0318144	0.618062	0.0156209	0.00294274	-0.0126782
Myl4	ENSMUSG00000061086	380.681	-2.97652	0.311147	1.1131e-18	8.60845e-17	-9.56628	16.2122	0.703139	1.25152	2.46307	20.6374	2.12039	10.1267	1.00509	12.8934	1.62865	2.72561	1.86045	14.6995	2.7668	3.15939	3.71922	2.54986	26.9949	14.0333	26.916	3.59912	3.68291	17.8142	2.46904	2.27885	-0.190187
Rims1	ENSMUSG00000041670	222.835	-5.07677	0.490499	1.13523e-18	8.75149e-17	-10.3502	0.194853	0	0.0356219	0.0850547	1.75412	0.00597087	1.81894	0.0350605	3.00345	0.0249706	0.0376773	0.0308107	2.1251	0.0267917	0.132946	0.0700005	0.029828	0.601923	2.0133	1.9845	0.0129142	0.0155124	1.68702	0.0328224	0.0447718	0.0119494
Pyy	ENSMUSG00000017311	2827.87	-4.62431	0.444951	1.19715e-18	9.19933e-17	-10.3928	141.122	11.9694	0.482372	1.92894	218.41	6.84214	130.828	9.16608	146.402	6.7249	8.45758	4.24013	387.716	1.01069	0.355116	41.9433	5.10016	440.195	281.704	429.585	2.68765	0.500875	271.995	3.40689	11.0802	7.67327
Upk3b	ENSMUSG00000042985	281.49	-4.47437	0.440676	1.24024e-18	9.50006e-17	-10.1534	3.44208	0.187234	0.518185	0.121021	1.34251	0.144659	2.28408	0.144277	4.99316	0	0.124366	0.196615	2.81418	0.250764	0.0548016	0.0589819	0.117621	3.46839	1.4221	1.99398	5.6345	0.573539	2.72006	1.05195	0.108983	-0.942971
Gm11543	ENSMUSG00000081007	147.645	-7.24854	0.745871	1.29051e-18	9.85372e-17	-9.71822	24.6836	0	0	0	30.684	0	32.3149	0	19.264	0	0	0.215284	30.2079	0	0	1.26822	0	60.5048	14.4751	26.6682	0.0577775	0	29.8503	0.00825392	0.211929	0.203675
Tcea3	ENSMUSG00000001604	84.089	-3.08158	0.333959	1.34212e-18	1.02154e-16	-9.22742	2.73716	0	0	0.162839	3.15836	0	2.65378	0.531613	1.55237	0.178261	0.301973	0.247144	3.77519	0.135447	0.14544	0.541517	0.273824	2.90953	2.66637	2.47484	0.186146	0.191829	2.74095	0.094123	0.319596	0.225473
1700018F24Rik	ENSMUSG00000029620	40.526	-7.99454	0.951739	1.4127e-18	1.07187e-16	-8.39993	0.46258	0	0	0	2.11198	0	1.03861	0	0.710333	0	0	0	0.976868	0.527415	0.000512359	0	0	2.66457	1.17547	2.02381	0	0.127184	1.39553	0.0935874	0	-0.0935874
Selenbp1	ENSMUSG00000068874	850.944	-2.3532	0.249505	1.42129e-18	1.07499e-16	-9.43147	13.3867	3.94718	0	1.44776	18.5889	0.814041	13.0957	2.56045	14.7049	1.97639	4.22017	3.92636	13.7653	2.14362	2.47985	3.92679	4.07668	14.3085	12.8566	21.2111	6.21235	3.2775	15.2397	2.69636	3.16209	0.465722
Acox2	ENSMUSG00000021751	609.7	-2.86875	0.301593	1.43099e-18	1.07894e-16	-9.512	6.69976	0.0338457	0.0783175	1.05306	5.36372	0.537084	6.07581	1.0264	12.6518	1.87165	1.3957	1.15295	8.79978	0	0.460511	0.507326	0.465914	8.80246	11.4534	7.27419	1.01455	0	8.39012	0.303472	1.06757	0.764099
Klhdc8a	ENSMUSG00000042115	6880.91	1.28478	0.153683	1.4715e-18	1.10602e-16	8.35997	18.7455	17.2423	31.9504	36.3487	9.14242	33.6607	14.5233	32.3651	21.9162	36.2007	47.2812	51.0606	20.8991	33.2383	35.8829	42.0825	35.8207	15.5499	20.7305	14.0479	30.4797	45.0423	16.9444	32.4995	40.1657	7.66617
Bhmt	ENSMUSG00000074768	565.017	-5.42694	0.501494	1.78716e-18	1.33909e-16	-10.8215	3.61361	0.0090296	0.0153146	0.0437728	6.69038	0.0231338	13.9567	0.0819498	6.08995	0.0846924	0.140377	0.471502	8.62485	0.0073882	0.104375	0.039678	0.445315	9.8633	9.37265	1.59642	0.152173	0.021157	7.47598	0.0475102	0.186755	0.139245
Gm8267	ENSMUSG00000091923	101.532	-6.61222	0.721251	1.97185e-18	1.46833e-16	-9.16772	3.14206	0	0	0	4.78665	0	2.59489	0	2.92278	0.112858	0	0.0171082	1.09671	0	0	0.0202913	0	2.58531	0.732482	3.12415	0.0120339	0.286756	2.62313	0.0426843	0.0214654	-0.0212189
Ly6g6g	ENSMUSG00000101026	2093.25	-2.94703	0.309086	1.96943e-18	1.46833e-16	-9.53468	34.2103	2.80297	0	5.33897	39.5562	1.11924	50.458	2.78341	60.373	8.80378	5.43113	9.81071	63.657	0.349842	1.0596	3.34177	3.71297	22.7234	50.8665	48.0075	1.0337	1.2022	46.2315	1.08108	5.60325	4.52217
Gm36028	ENSMUSG00000108763	60.2762	-4.16061	0.455626	2.00187e-18	1.48608e-16	-9.13163	1.41647	0	0	0.057775	1.86664	0.231757	0.83267	0.0213591	1.11391	0.101391	0.131774	0.281057	3.64567	0	0.0321751	0.0958932	0.138524	1.29686	2.73887	2.85754	0.109652	0	1.97108	0.0533691	0.118253	0.0648841
Stk32b	ENSMUSG00000029123	276.065	-2.40696	0.261571	2.16826e-18	1.60464e-16	-9.20197	2.30056	0.250107	0.0113534	0.489723	1.32061	0.0261004	3.13822	0.226932	2.7413	0.38963	0.614817	0.63112	2.64956	0.615273	0.464391	0.235277	0.328128	1.65659	2.60557	2.56515	0.517463	0.611132	2.37219	0.356546	0.416518	0.0599724
Slc38a3	ENSMUSG00000010064	636.74	-2.59429	0.277542	2.33774e-18	1.72477e-16	-9.34737	4.80401	0	0	1.06784	4.81952	1.10929	8.13268	0.49283	5.24604	0.736025	0.962988	2.44213	10.9189	1.79374	1.83582	0.933846	3.21401	15.1187	8.88799	7.89718	1.76524	1.14139	8.22813	1.09221	1.4071	0.314885
Gstm7	ENSMUSG00000004035	519.864	-4.36271	0.434398	2.46387e-18	1.81226e-16	-10.0431	10.7499	1.3196	0.223319	0.154784	12.6454	0.27426	13.4111	0.803322	9.6825	0.659691	0.355198	0.494541	19.1262	0.461415	1.10672	0.170727	2.56292	16.2847	23.3457	18.1553	0.147264	0.212592	15.4251	0.535025	0.743026	0.208001
Lcn8	ENSMUSG00000036449	346.731	-7.35935	0.668958	2.53683e-18	1.86024e-16	-11.0012	18.6446	0	0	0	29.3741	0	45.9772	0	18.0475	0	0.188187	0.759185	33.1284	0.131319	0.0682022	0.63613	0	39.1712	20.1754	22.8382	0.0212836	0.297105	28.4196	0.0739871	0.226215	0.152228
Slurp2	ENSMUSG00000075605	313.416	-3.20974	0.337359	2.77197e-18	2.02649e-16	-9.51431	20.2323	0	0	3.24215	29.4953	1.8686	12.0782	1.87885	23.1704	4.23769	4.31826	2.67955	37.128	0.0865526	0.366527	1.51505	3.11526	27.5065	44.6875	41.0462	1.61359	1.52476	29.4181	0.780004	2.99812	2.21811
Muc5ac	ENSMUSG00000037974	804.49	-5.29307	0.498272	2.90101e-18	2.1144e-16	-10.6228	3.28188	0	0	0.0411298	0.984166	0.0470943	3.05586	0.0220848	5.01243	0.0525801	0.195765	0.055839	1.83492	0.0157164	0.00955186	0.0557091	0.0021654	3.03763	2.27721	2.24979	0.012543	0.00735808	2.71673	0.0131805	0.0607533	0.0475728
4931406B18Rik	ENSMUSG00000013353	112.843	-4.42387	0.453836	2.94698e-18	2.14141e-16	-9.74773	1.10112	0.00268857	0.0346893	0.0391748	0.778579	0.0408186	0.738605	0.0620304	1.6509	0.0346898	0.0290083	0.117432	1.12531	0.0582288	0.0512199	0.177936	0.046936	1.49398	1.26601	4.39018	0.0799389	0.0674782	1.56809	0.047866	0.0724582	0.0245922
Prss56	ENSMUSG00000036480	542.682	-6.26333	0.577355	3.10791e-18	2.25155e-16	-10.8483	3.80656	0	0	0.153562	4.7023	0	3.76441	0.178841	5.37917	0	0.151413	0.0702016	8.10854	0.0424723	0.335551	0.0304114	0.00921207	9.28519	13.3419	18.2217	0.176228	0.0274767	8.32622	0.083104	0.0848059	0.00170194
Opcml	ENSMUSG00000062257	287.334	-1.16695	0.139622	3.6258e-18	2.61885e-16	-8.35795	3.81133	0.87709	1.60127	1.03455	2.71258	0.654908	4.21691	1.71256	3.32808	1.60553	1.01945	1.02156	2.31324	1.51919	0.778068	1.02133	1.34755	3.44055	2.85197	1.99252	0.678171	0.830544	3.0834	0.99132	1.25179	0.260472
Gm9732	ENSMUSG00000115483	72.2222	-5.33304	0.574305	3.80396e-18	2.73931e-16	-9.28607	2.31423	0	0.189164	0.0520599	3.29729	0	1.55591	0	1.78779	0.0408022	0.0818251	0.126095	3.59073	0.0651214	0.0565117	0.0235327	0.0198724	0.961062	2.4157	1.05486	0.0867104	0.0501185	2.1222	0.0639465	0.0491696	-0.0147769
Defa33	ENSMUSG00000094362	62.4374	-8.53413	0.986543	3.87806e-18	2.78433e-16	-8.65054	10.9805	0	0	0	15.2002	0	12.3753	0	4.96311	0	0	0	16.914	0	0.281315	0	0	14.1631	1.61357	2.49663	0.0222719	0	9.83832	0.0433696	0	-0.0433696
Kcnip1	ENSMUSG00000053519	294.632	-4.57186	0.452961	4.27575e-18	3.06072e-16	-10.0933	2.11711	0.00515388	0.0252804	0.211087	6.78241	0.03275	2.50851	0.0189782	3.33665	0.101176	0.562416	0.229885	8.23559	0	0.046674	0.377123	0.672448	9.88033	12.7315	5.65985	0.0497194	0.408356	6.40649	0.0811334	0.310445	0.229312
Gm10354	ENSMUSG00000072188	68.4576	-8.31756	0.979104	4.53363e-18	3.23569e-16	-8.49507	1.59129	0	0	0	4.26102	0	0.539173	0	1.49885	0	0	0	0.646677	0.0357742	0	0.0232883	0	3.08992	2.05743	3.03379	0.0139015	0	2.08977	0.00709654	0.00332691	-0.00376963
Kcnmb3	ENSMUSG00000091091	147.234	-4.29204	0.444246	4.6045e-18	3.27655e-16	-9.6614	1.51197	0	0	0.134404	1.63838	0	3.91644	0.247643	3.7541	0	0.118374	0.187199	3.72306	0.0744097	0	0.269443	0.0490687	5.04506	3.22379	2.22649	0.0435456	0	3.12991	0.0168508	0.143733	0.126882
Foxf1	ENSMUSG00000042812	570.009	-4.82632	0.475162	4.73309e-18	3.35812e-16	-10.1572	2.33583	0.00457713	0.465671	0.296955	2.61482	0.347882	3.28827	0	10.0635	0.207563	0.182072	0.384353	8.27644	0.113688	0.0835619	0.207229	0.433658	11.8129	9.34666	14.9697	0.433565	0.146394	7.8385	0.227906	0.244547	0.0166417
Mcpt1	ENSMUSG00000022227	171.318	-6.62942	0.648487	5.09148e-18	3.60177e-16	-10.2229	6.93834	0	0	0	11.9915	0	4.85635	0	3.65161	0.0216214	0.234896	0.125415	9.2414	0.0353199	0	0.160369	0	9.19973	6.24268	3.34121	0.0107721	0	6.93285	0.00658457	0.0774715	0.070887
Gm12625	ENSMUSG00000094005	33.936	-6.96607	0.913764	5.28115e-18	3.72499e-16	-7.62349	7.10802	0.0889528	0.023746	0	8.74911	0	10.3531	0.0119759	1.80121	0	0	0	8.30829	0	0.0213891	0	0.323349	5.8393	3.85084	4.52016	0	0.0243835	6.31626	0.0226388	0.0479035	0.0252647
Ak8	ENSMUSG00000026807	284.062	-4.5246	0.443286	5.52599e-18	3.88629e-16	-10.207	7.44721	0	0	0.11195	7.8558	0	8.45387	0.23299	4.56966	0.012604	0.400688	0.523535	10.1041	0.676643	0.119203	0.316004	0.990811	9.0238	6.05148	4.36578	0.018234	0.286664	7.23397	0.157249	0.369797	0.212548
Myh8	ENSMUSG00000055775	291.702	-6.33746	0.613194	5.58146e-18	3.91386e-16	-10.3352	2.12853	0.048201	0.0354505	0.027714	0.434889	0.00633959	3.3678	0.0169154	4.23079	0.0786681	0.0235311	0.0112408	3.43642	0.00600057	0.00568278	0.0063472	0	2.96922	0.895245	0.269337	0.0395672	0	2.21653	0.0201774	0.0234881	0.00331071
Gm21083	ENSMUSG00000096878	211.604	-6.73756	0.663923	5.91312e-18	4.13437e-16	-10.1481	3.7035	0	0	0.100831	9.78263	0	3.06924	0	5.93545	0	0.0722075	0.245669	7.42668	0.349159	0.0864715	0	0	9.53506	10.8747	7.17336	0.0441324	0.114279	7.18757	0.0848632	0.0598154	-0.0250478
Nabp1	ENSMUSG00000026107	9302.72	1.07646	0.130663	6.65097e-18	4.63679e-16	8.23848	122.475	96.3178	118.485	210.792	57.8459	189.973	88.9254	144.799	88.7692	163.203	135.373	99.7669	59.2934	103.861	114.134	110.458	119.693	60.1135	56.4812	45.1265	123.448	110.643	72.3788	122.409	140.584	18.1749
Slc38a8	ENSMUSG00000034224	139.425	-4.68902	0.473911	6.98926e-18	4.85855e-16	-9.89429	3.07238	0.0208774	0.0665343	0.0208583	2.01131	0.094055	2.16892	0.0306484	1.80299	0.0701622	0.0792747	0.181251	2.087	0.172983	0.173967	0.0656213	0.0446731	0.326572	2.2103	1.63181	0.086254	0.12209	1.91391	0.105251	0.0703556	-0.0348959
Vmn1r229	ENSMUSG00000117148	246.015	-1.20786	0.146599	7.95277e-18	5.51239e-16	-8.2392	0.958446	0.228198	0.266378	0.319356	0.659495	0.302026	0.743205	0.371707	0.932788	0.286239	0.177444	0.152676	0.478107	0.135182	0.168622	0.159131	0.255193	0.427687	0.515661	0.388205	0.192502	0.147314	0.637949	0.205746	0.245964	0.0402178
Eif1ad15	ENSMUSG00000093847	140.107	-8.7616	1.00902	8.01678e-18	5.54079e-16	-8.6833	0.979232	0	0	0	2.29554	0	2.59003	0	1.95142	0	0	0.014168	2.70226	0	0.0162052	0	0.0112419	6.22	6.637	0.0622408	0.00496812	0.154968	2.92972	0.025163	0.00362999	-0.021533
Shisa8	ENSMUSG00000096883	564.957	-5.72085	0.547139	9.56999e-18	6.59534e-16	-10.4559	7.00049	0	0	0.111887	4.78785	0.0059663	3.4221	0.474358	13.1658	0.0285622	0.168294	0.095956	6.11971	0.467569	0.142163	0.0999388	0	10.8721	10.799	10.3806	0.195353	0.302165	8.31844	0.159031	0.139857	-0.0191744
Lipf	ENSMUSG00000024768	204.94	-7.0004	0.682165	1.00678e-17	6.91857e-16	-10.262	7.67763	0	0	0	7.11908	0.0359886	6.73506	0	1.60369	0.0142846	0.0754094	0.219407	7.55379	0	0	0.0171637	0	4.61805	5.93686	3.34412	0.0138598	0	5.57354	0.0071212	0.0466093	0.0394881
Gstm5	ENSMUSG00000004032	915.988	-1.869	0.215715	1.0137e-17	6.94632e-16	-8.66424	25.458	18.6497	13.8093	7.09546	37.4675	7.89595	29.0612	8.91453	24.555	10.1494	8.63899	9.65075	36.4039	14.5316	8.595	8.84572	9.41029	39.9706	28.5742	46.2664	5.24652	5.78546	33.4696	10.6448	8.95788	-1.6869
Gm2663	ENSMUSG00000096525	76.6768	-8.4404	0.992788	1.16216e-17	7.91852e-16	-8.50171	5.73654	0	0	0	3.35761	0.0226444	0.15251	0	3.1873	0.0268253	0	0	2.68282	0	0	0	0	5.97296	3.84663	6.09543	0.0136505	0.0468566	3.87897	0.0118788	0.00383218	-0.00804659
Rspo1	ENSMUSG00000028871	393.782	-2.36557	0.264051	1.26027e-17	8.56274e-16	-8.95874	3.30639	1.57162	1.29781	0.848333	6.28857	0.502282	5.86087	0.927763	4.29919	1.3216	0.870272	1.52406	9.7075	0.775122	0.937328	2.21218	2.13418	8.02068	9.75424	11.2313	0.9496	1.73797	7.3086	1.11025	1.40549	0.295238
Efhd1	ENSMUSG00000026255	443.952	-3.34797	0.351368	1.30812e-17	8.86278e-16	-9.52837	6.35829	0.913599	0	0.838534	7.42807	0.613746	4.424	0.988647	4.36407	1.19912	0.865921	0.36158	8.68289	0.348153	0.862056	0.481965	0.523382	11.8932	7.75263	13.7224	0.0302825	0.733823	8.0782	0.500237	0.751307	0.25107
Elobl	ENSMUSG00000057534	372.942	-6.53481	0.60956	1.388e-17	9.37755e-16	-10.7206	17.0157	2.4838	0	0.066619	23.4978	0.0832654	20.8275	0	13.7906	0	0.56994	1.47976	23.5508	0.612725	0.449073	0.191846	0.0725487	36.7372	29.711	17.1431	1.18703	0.585833	22.7842	0.771674	0.340102	-0.431572
Crisp3	ENSMUSG00000025433	342.401	-5.36825	0.52571	1.39844e-17	9.42165e-16	-10.2114	13.3396	0	0	0.154298	14.2134	0	7.20364	0.186239	16.1182	0.227913	0.435021	0.219241	5.81142	0.070321	0.337685	0.0170714	0	9.15001	5.82462	2.95923	0.0206957	0	9.32751	0.0612431	0.177112	0.115869
Prkcg	ENSMUSG00000078816	327.057	-2.84282	0.309963	1.42018e-17	9.54138e-16	-9.17148	1.94281	0.150671	0.088664	0.494095	2.89874	0.0922487	1.516	0.209493	2.59108	0.156573	0.527055	0.601777	5.86692	0.295319	0.643309	0.572948	0.568618	5.08344	3.85804	1.98395	0.573055	1.43394	3.21762	0.468173	0.447223	-0.0209501
Treml1	ENSMUSG00000023993	66.8227	-8.65541	1.00287	1.45823e-17	9.76972e-16	-8.63062	1.56031	0	0	0	4.18478	0	0.513734	0	1.38849	0	0	0	4.5941	0	0	0	0	2.11469	0.736818	1.35174	0	0	2.05558	0	0	0
Rax	ENSMUSG00000024518	242.743	-5.07615	0.51007	1.60005e-17	1.06901e-15	-9.95187	2.44371	0.0693552	0.0077977	0.143038	1.75665	0.143357	0.931292	0.0719879	1.74704	0.0485915	0.0930333	0.166485	2.89475	0.268798	0.0691984	0.0799335	0.0990318	1.74455	8.11941	13.8868	0.106202	0.106531	4.19053	0.110177	0.1003	-0.00987679
Fbxo15	ENSMUSG00000034391	266.314	-2.68216	0.295619	1.64116e-17	1.09344e-15	-9.07302	5.45739	0.206856	0.489692	0.582487	1.90266	0.834957	3.70593	0.498005	3.76496	0.994985	0.605639	0.817351	5.03001	0.873579	0.370043	0.441738	0.462037	6.74794	2.37179	6.25625	0.538376	0.509591	4.40461	0.546156	0.628892	0.0827354
Slc51a	ENSMUSG00000035699	3190.14	-2.7971	0.302524	1.69697e-17	1.1275e-15	-9.24588	23.4251	6.30063	9.36779	9.56119	39.4645	7.91512	36.0708	4.77702	34.5065	6.31408	9.49281	10.7527	73.4166	9.73866	23.3283	7.844	5.21661	61.9352	88.5516	121.221	10.6401	12.4322	59.8239	11.389	7.70834	-3.68062
Defa23	ENSMUSG00000074446	49.2749	-7.15327	0.908632	1.75638e-17	1.16376e-15	-7.87257	7.84454	0.00393822	0	0	11.276	0.00387343	7.44112	0.00687082	12.1876	0.194436	0	0	6.46999	0	0	0	0	3.84876	1.35788	11.1487	0	0	7.69683	0.00111595	0.0287582	0.0276422
Csrp3	ENSMUSG00000030470	457.749	-3.03472	0.328766	1.76463e-17	1.16601e-15	-9.23066	17.9586	0	2.15859	2.77543	32.7421	0	15.6837	2.69186	21.5132	3.45355	2.89748	3.35109	23.9677	3.07756	1.82466	2.52858	2.04695	30.8412	9.29952	37.0206	1.84678	1.11406	23.6283	1.43166	2.8207	1.38904
Olfr748	ENSMUSG00000060084	100.558	1.22444	0.153253	1.85218e-17	1.22051e-15	7.98966	0.321901	0.287018	0.180025	0.79241	0.239147	0.315931	0.422163	0.688921	0.358575	0.739275	0.650244	0.50597	0.352156	0.235129	0.364312	0.673353	0.800929	0.285226	0.254866	0.259656	0.224287	0.209978	0.311711	0.259526	0.693015	0.433489
Sapcd1	ENSMUSG00000036185	85.6221	-5.87584	0.644242	1.86733e-17	1.22713e-15	-9.12055	7.04338	1.09097	0	0.331592	5.67903	0.84321	7.47433	0.0472223	11.568	0	0.194222	0.0609728	7.28285	0.0656597	0.294092	0	0	3.80885	9.64771	1.54086	0.259408	0.33313	6.75562	0.412353	0.0905726	-0.321781
Htra3	ENSMUSG00000029096	786.307	-3.20312	0.342622	1.90443e-17	1.2481e-15	-9.34885	11.3075	0	0	0.22678	4.48874	0.959801	9.04629	1.68592	10.1275	0.474257	1.46372	0.933308	14.7493	1.25261	0.433084	0.755561	2.89718	17.9001	11.9645	9.79628	0.584551	0.262992	11.1725	0.499005	1.20525	0.706242
Slc6a13	ENSMUSG00000030108	577.606	-3.47126	0.361908	1.97323e-17	1.28968e-15	-9.59158	6.89194	0	0	0.282251	7.48997	0.00702893	18.1242	0.892186	5.37981	0.2935	1.16099	1.97841	11.8072	0.454581	0.300129	0.596118	1.75481	6.33086	12.4359	12.628	0.115537	0.157058	10.136	0.147762	0.994038	0.846276
Tmem213	ENSMUSG00000029829	44.269	-5.74155	0.6951	2.17455e-17	1.4174e-15	-8.26003	3.58366	0	0	0.0815394	3.65565	0	1.90308	0.0458234	4.80717	0	0	0.0667014	5.1613	0.137716	0	0.223589	0	1.18618	3.83075	4.58107	0	1.72578	3.58861	0.266214	0.0596647	-0.206549
Slc22a14	ENSMUSG00000070280	179.02	-5.44591	0.55841	2.2447e-17	1.45918e-15	-9.75252	3.22194	0	0	0.147221	3.10543	0	6.04864	0	4.63546	0.40023	0.0962816	0.0804742	3.9503	0.076589	0.251005	0	0.00957089	4.1954	3.89289	2.85828	0.00425666	0.0142747	3.98854	0.0494465	0.104825	0.0553789
Gucy2g	ENSMUSG00000055523	141.62	-3.62643	0.388671	2.2958e-17	1.48837e-15	-9.33034	1.58314	0	0	0.131927	0.868112	0.0383641	1.85113	0.0850746	2.23555	0.0458254	0.12128	0.140291	0.967875	0.0603188	0.0986964	0.0106189	0.0336773	0.953151	0.760819	0.594344	0.10098	0	1.22676	0.0426227	0.0812421	0.0386193
Khdc3	ENSMUSG00000092622	1105.43	-3.78835	0.396394	2.39303e-17	1.54724e-15	-9.55703	9.78485	0	0	1.56822	14.6389	0.412749	11.0133	1.37041	29.8645	0.560782	2.01742	4.80434	35.5731	0.667305	1.89204	1.93505	0.555689	37.5397	23.6072	49.0605	0.0788192	0.0383787	26.3853	0.441328	1.83027	1.38894
Gm4575	ENSMUSG00000098240	40.2951	-5.32305	0.649552	2.44438e-17	1.5762e-15	-8.19495	1.13809	0.0656917	0	0.0266362	1.03592	0	0.901545	0.0328624	0.832177	0	0.0287713	0.196678	1.32701	0.0516249	0	0.0302926	0	4.14891	1.36938	2.35617	0.0470629	0	1.63865	0.0234828	0.0450344	0.0215516
Gm6264	ENSMUSG00000089716	127.674	-2.47114	0.279881	2.56658e-17	1.65057e-15	-8.82924	5.22081	2.05545	0.84782	1.95624	4.55456	0.866244	7.73592	0.692232	8.06665	1.24679	1.17684	0.876422	5.01479	0.674653	1.36825	0.852559	0.570955	8.31983	7.50507	4.61625	0.976712	0.746963	6.37923	1.07658	1.05315	-0.0234364
Ms4a3	ENSMUSG00000024681	362.782	-5.63764	0.544489	2.62964e-17	1.68661e-15	-10.354	11.1603	0.138163	0.0302904	0.367173	17.3174	0.159611	16.1355	0.0578492	17.9855	0.0363024	0.295816	0.619185	14.0222	0.102823	0.14641	0.0475482	0.142053	9.68239	15.4621	2.29066	0.125539	0.151187	13.007	0.122003	0.223704	0.101701
Bdh2	ENSMUSG00000028167	291.234	-4.89673	0.477357	2.76013e-17	1.7656e-15	-10.258	4.59894	3.29124	0.0126304	0.191904	11.8524	0.00967632	6.94837	0.0757043	6.23917	0.0231076	0.352378	0.594313	7.4853	0.207288	0.125752	0.93898	0.505787	9.13008	12.4942	9.89273	0.452949	0.674168	8.58015	0.681958	0.383168	-0.298791
Aox3	ENSMUSG00000064294	554.231	-3.47342	0.370762	2.9175e-17	1.86132e-15	-9.36834	3.48413	0	0.00278668	0.3137	2.27384	0.644608	9.34847	0.493405	5.31547	0.854622	0.635517	0.274568	5.72083	0.0661201	0.147175	0.320518	0.0498109	5.35141	6.35653	4.24465	0.261423	0.0417717	5.26191	0.166269	0.420306	0.254037
I830077J02Rik	ENSMUSG00000074342	1340.91	2.55267	0.293097	3.06629e-17	1.95107e-15	8.70932	3.50261	22.376	27.0167	30.4652	1.60496	36.7062	4.55657	15.9606	4.55077	23.1345	19.9885	15.0061	4.42754	15.205	26.8493	9.92851	13.7223	3.0994	4.31142	0.92359	25.0034	24.4816	3.37211	25.3769	18.3151	-7.06177
Tpsb2	ENSMUSG00000033825	566.499	-5.72323	0.557708	3.10105e-17	1.96798e-15	-10.2621	10.9809	0	0	0.195319	21.7719	0	12.1529	0.564934	15.813	0.0241623	0.64409	0.97767	24.9739	0.0394677	0.0394896	0.0488612	0.0447848	30.5177	33.2145	16.0818	0.0792238	0.201014	20.6883	0.0513136	0.357117	0.305804
Pcp2	ENSMUSG00000004630	147.37	-5.29361	0.529856	3.47703e-17	2.20078e-15	-9.99065	3.56316	0.0116008	0.0572079	0.121199	13.6188	0.303914	2.38557	0.146637	7.92377	0.100433	0.156687	0.840629	13.2285	0	0.0889838	0.192022	0.218172	3.17654	13.8388	11.4937	0.133869	0	8.6536	0.0850822	0.253683	0.168601
Zmynd10	ENSMUSG00000010044	130.372	-5.64815	0.589835	3.70504e-17	2.33894e-15	-9.57582	3.65116	0	0	0.292233	3.60882	0.184141	2.96334	0.0960261	2.28651	0.0867005	0.0618899	0	4.53508	0.0959094	0.0515983	0	0	3.53127	2.96171	3.16346	0.392317	0.0480211	3.33767	0.110284	0.0766928	-0.033591
Odam	ENSMUSG00000009580	199.24	-4.92103	0.50615	4.08628e-17	2.56885e-15	-9.72247	5.06419	0	0	0.129295	7.16379	0	4.65581	0.210159	4.34579	0.396168	0.0469824	0.353684	3.73537	0	0.234924	0.16655	0	5.62453	10.7383	7.38589	0.0402459	0	6.08921	0.03931	0.18612	0.14681
Gm10251	ENSMUSG00000094590	145.162	-2.60627	0.294759	4.0906e-17	2.56885e-15	-8.84205	2.59413	0.267718	0.755388	0.649083	2.7981	0.176868	3.48601	0.334587	1.64253	0.686358	0.342967	0.27682	3.36858	0.106163	0.42588	0.217958	0.558661	2.68803	3.35354	2.45427	0.340006	0.110245	2.79815	0.311753	0.438062	0.126309
Bpifc	ENSMUSG00000050108	6434.59	1.2836	0.161949	4.24106e-17	2.6564e-15	7.92596	32.1056	34.0502	41.0544	69.4068	22.1661	50.3478	24.2798	63.0863	27.7851	69.6316	68.7474	60.6233	32.5753	30.7006	50.2108	64.3623	59.1556	23.5696	38.8417	18.1298	58.0462	58.2832	27.4316	46.099	65.0019	18.9029
Gm17511	ENSMUSG00000090460	109.365	2.82863	0.326788	4.26935e-17	2.66718e-15	8.65585	1.59933	4.70241	2.78081	13.8371	2.95022	4.36423	2.2202	15.1459	0.909854	14.8741	31.6267	42.0215	5.55112	5.26553	8.59876	28.5452	15.4031	3.16213	4.17067	4.73497	12.768	9.09614	3.16231	6.79655	23.0648	16.2682
Serpinb3a	ENSMUSG00000044594	321.186	-3.37362	0.364929	4.35398e-17	2.71301e-15	-9.24461	7.80827	2.54825	0	0.643206	11.845	0.0102379	7.49929	0.639464	4.0284	0.889461	0.689998	0.520951	7.86057	0.660241	0	0.450806	0.463748	10.3186	3.99966	1.6189	0.111612	0.296695	6.87233	0.518148	0.613948	0.0957997
Sec14l3	ENSMUSG00000054986	384.51	-5.43882	0.541693	4.71902e-17	2.93287e-15	-10.0404	5.04094	0	0.01001	0.250214	3.9913	0.0458718	3.33029	0.00747174	5.39799	0.0273425	0.220092	0.184403	4.67592	0.510575	0.40179	0.0639834	0.0290954	5.97213	13.3942	2.72705	0.0676808	0.036	5.56623	0.153133	0.1118	-0.0413322
Krt27	ENSMUSG00000017588	89.5518	-5.56259	0.588605	5.02537e-17	3.11521e-15	-9.45048	1.06836	0	0	0	2.66944	0.300229	2.27026	0	1.41201	0	0.0676211	0.141539	1.61818	0	0	0.156314	0.0446937	2.65777	1.98906	2.90334	0.0124389	0.0207583	2.07355	0.0476323	0.0585954	0.0109632
Ambn	ENSMUSG00000029288	189.472	-9.19046	1.04819	5.04877e-17	3.12167e-15	-8.76793	4.09858	0	0	0	3.64772	0	1.31008	0	0.934094	0	0	0	7.48387	0.0170063	0.0198205	0.0150122	0.0136821	15.9591	1.19219	0.219836	0	0.020427	4.35568	0.00817912	0.00409919	-0.00407993
A2m	ENSMUSG00000030111	559.855	-5.96179	0.56946	5.2881e-17	3.26127e-15	-10.4692	6.29779	0.081864	0.0250828	0.0532545	1.62139	0	3.36072	0	6.69469	0.0268074	0.147721	0.162528	2.98603	0.22691	0.0587821	0.0442482	0.00400735	3.53881	5.20035	3.49849	0.0250718	0.0537189	4.14978	0.0673471	0.0626523	-0.00469473
Ptpn5	ENSMUSG00000030854	488.096	-4.90213	0.501757	5.35793e-17	3.29588e-15	-9.76993	4.28177	0.674597	0.0202734	0.11914	4.62476	0.235184	9.86883	0.174853	6.71702	0.24676	0.0547854	0.610708	7.98918	0.00948956	0.106904	0.350324	0	8.24031	11.5176	6.65741	0.11001	0.297721	7.4871	0.20774	0.222367	0.0146276
Gm8848	ENSMUSG00000106031	32.2264	-7.29327	0.939508	6.1592e-17	3.77911e-15	-7.76286	0.713689	0	0	0	0.933793	0	0.273054	0	1.27672	0	0	0.0263298	0.527606	0.0248421	0.14457	0	0	1.04349	2.06831	0.50849	0	0	0.918143	0.0242017	0.0037614	-0.0204403
Crhbp	ENSMUSG00000021680	27134.9	1.59972	0.199319	6.23077e-17	3.8133e-15	8.02593	121.407	187.098	197.292	415.852	158.994	202.714	124.941	378.375	140.395	374.803	598.407	563.044	180.036	441.799	393.345	473.795	319.666	166.95	161.698	124.671	292.579	255.219	147.387	281.435	446.278	164.842
Ptgis	ENSMUSG00000017969	185.311	-2.26711	0.262567	6.27889e-17	3.83299e-15	-8.6344	3.29251	0.420778	0.216324	0.264063	1.22174	0.991382	2.56321	0.821106	3.73962	0.663803	0.485398	0.390335	3.90174	0.373056	1.04959	0.746021	0.905957	4.46053	3.73232	2.35274	1.089	0.933591	3.15805	0.724817	0.610955	-0.113863
Slc11a1	ENSMUSG00000026177	951.744	-3.62988	0.387486	6.86535e-17	4.18039e-15	-9.36776	11.4141	1.40436	0.07138	2.05888	5.86654	0.2703	13.5771	0.914846	19.91	0.684189	2.03593	1.26916	12.674	1.52276	0.972895	1.02394	0.374465	12.2837	34.909	23.863	0.96427	2.98127	16.8122	1.1696	1.19449	0.0248827
Zscan4f	ENSMUSG00000070828	232.587	-7.21705	0.72829	7.32905e-17	4.45147e-15	-9.90958	1.36144	0	0	0	3.83307	0	9.40276	0	7.86799	0.105785	0	0.0738591	6.06925	0.0274868	0	0.0124666	0	9.55978	3.59378	1.33829	0	0	5.37829	0.00392669	0.0274444	0.0235177
Scrg1	ENSMUSG00000031610	46.8336	-7.77143	0.968216	7.93157e-17	4.80529e-15	-8.02655	2.88172	0	0	0	5.16521	0	1.83279	0	0.578823	0	0	0.0558968	2.72352	0	0	0	0	7.47017	2.61489	2.46597	0	0	3.21664	0	0.00798526	0.00798526
Gm8050	ENSMUSG00000091814	65.1556	-2.96483	0.341461	8.18047e-17	4.94363e-15	-8.6828	1.00309	0.557346	0	0.197424	1.50055	0.0213075	1.88965	0.127344	0.963114	0.101816	0.212785	0.276872	1.09849	0.310343	0.133497	0.148321	0.152697	1.01928	1.47616	1.91235	0.177762	0.0342495	1.35784	0.176358	0.173894	-0.00246367
Gm5373	ENSMUSG00000110685	327	-4.378	0.458419	8.79709e-17	5.30295e-15	-9.55022	3.64842	0.0255523	0.00894835	0.0547738	4.09225	0.00514081	5.1383	0.455774	5.49787	0.0920635	0.144524	0.230471	4.06204	0.0807341	0.180237	0.17165	0.00648784	3.89973	2.7331	2.03239	0.159123	0	3.88801	0.0656765	0.165106	0.0994299
Krt42	ENSMUSG00000053654	656.775	-1.71359	0.208339	9.52674e-17	5.72843e-15	-8.22498	11.3763	4.45352	2.12983	2.11947	8.94295	2.65772	10.9288	4.5464	12.0508	4.66313	4.2065	4.1492	12.4016	1.91326	2.46525	3.15544	3.89038	14.609	22.3863	13.7937	3.45668	2.72697	13.3112	2.82903	3.81865	0.989612
Slc25a12	ENSMUSG00000027010	4500.01	1.3142	0.168025	9.60642e-17	5.76194e-15	7.82141	22.4955	25.4082	39.3221	47.3498	8.10238	42.5903	19.534	43.353	22.6664	45.0704	46.2668	45.8909	25.2758	27.9473	37.35	38.8269	39.175	15.8001	15.5162	18.0428	38.3969	27.6181	18.4291	34.0904	43.7047	9.61425
Defa24	ENSMUSG00000064213	143.537	-6.87277	0.722916	1.28282e-16	7.67524e-15	-9.50701	30.5391	0	0	0	30.0484	0	38.0833	0	33.6818	0.181982	0	0.840928	28.5381	0.199497	0	0.232772	0	3.75714	14.5593	13.7077	0.447544	0	24.1143	0.0924345	0.179383	0.0869487
Gm17416	ENSMUSG00000090485	214.952	-5.59454	0.57676	1.51272e-16	9.02825e-15	-9.69993	41.015	0	0	0.652468	61.4026	0	31.5822	0.998987	30.8849	2.67938	0	2.11536	80.8761	0	0	0.641508	0	54.189	81.3043	65.9462	0.305674	0	55.9	0.0436677	1.01253	0.968861
Dio3	ENSMUSG00000075707	44.9948	-7.67385	0.967242	1.55214e-16	9.24063e-15	-7.93374	0.548447	0	0	0	0.503101	0	0.707792	0	2.30206	0	0.0145823	0	1.64338	0	0	0	0	1.4893	0.714086	0.136263	0.0067011	0	1.00555	0.0009573	0.00208318	0.00112588
Pbx4	ENSMUSG00000031860	167.018	-2.40215	0.279263	1.57587e-16	9.35874e-15	-8.60177	4.53881	1.12428	0.643842	0.601316	7.47369	0.367125	4.65717	1.57444	6.96741	1.34195	1.1658	1.38199	10.5472	0.974806	0.75205	1.22086	2.44923	9.37025	7.10134	8.54313	1.29816	0.687871	7.39988	0.835448	1.3908	0.555351
Defb36	ENSMUSG00000044863	20.7223	-5.49388	0.80806	1.66088e-16	9.83926e-15	-6.79886	1.39587	0	0	0.127273	1.51227	0	1.52034	0	2.04003	0	0.0853187	0	2.85309	0	0	0	0.0893213	7.55035	3.19779	2.09887	0.0376568	0	2.77108	0.00537955	0.0431304	0.0377508
Kpna7	ENSMUSG00000038770	914.853	-2.41499	0.276273	1.71807e-16	1.01531e-14	-8.74131	6.66651	1.68993	4.2841	2.08118	8.32956	2.08635	13.8105	2.00337	13.3288	3.90448	1.67515	1.8369	17.2637	0.963142	3.59592	2.4949	1.54951	23.5175	11.3378	8.80692	3.71994	4.02267	12.8827	2.90886	2.22079	-0.688079
Rimklb	ENSMUSG00000040649	482.563	-2.62867	0.299114	1.789e-16	1.05205e-14	-8.78822	5.34945	1.16909	0.305733	1.46358	2.97282	1.79808	12.7764	0.741555	4.57688	0.533086	1.11796	1.03519	10.5542	1.16601	1.42248	2.16464	2.04835	14.2808	6.20749	10.9733	1.8112	1.48203	8.46141	1.3078	1.30062	-0.00718039
Tex44	ENSMUSG00000036574	84.5414	-6.49243	0.749968	1.84014e-16	1.07949e-14	-8.65694	1.22417	0	0	0	0.496352	0.0945503	1.53005	0	1.56628	0	0.0588126	0.0929996	1.76791	0.0184901	0.106148	0	0	1.6467	0.951986	4.77424	0.00540885	0	1.74471	0.0320853	0.0216875	-0.0103979
Fam162b	ENSMUSG00000019909	184.459	-5.79862	0.606836	1.90577e-16	1.11527e-14	-9.55549	7.95938	0	0	0	12.4233	0	4.48376	0.265474	10.3134	0.120079	0.810463	0.320395	17.6773	0	0	0.161125	0	6.73432	16.7001	33.9805	0.021566	0	13.784	0.00308085	0.239648	0.236567
Pou5f1	ENSMUSG00000024406	203.76	-3.12282	0.350808	2.02117e-16	1.17993e-14	-8.90178	7.63959	0	0	1.60299	6.32619	1.3212	10.7528	0.594664	8.5651	0.223635	0.481814	0.666023	6.27719	0.435207	0.135485	0.978011	0.419034	5.16723	7.61125	2.9642	0.021747	0	6.91294	0.273377	0.709453	0.436077
Gm12616	ENSMUSG00000095136	42.4545	-6.27132	0.828852	2.05147e-16	1.19472e-14	-7.56627	9.00441	0	0.023746	0	9.16283	0	4.71825	0.0119759	3.24789	0	0.0668599	0.522706	5.1636	0.000907437	0.0213891	0	0.0808372	18.5851	9.95856	4.17954	0	0.0243835	8.00252	0.0100609	0.0974827	0.0874218
Slc13a4	ENSMUSG00000029843	295.179	-3.15938	0.354354	2.14477e-16	1.24604e-14	-8.9159	2.2226	0.214024	0.364257	0.600451	2.34045	0.812164	4.67392	0.213682	2.91815	0.275207	0.249383	0.394838	4.18133	0.331837	0.141215	0.0594731	0.526652	4.40397	2.50966	2.57752	0.204826	0.0770135	3.22845	0.306477	0.331384	0.0249071
Pou3f3	ENSMUSG00000045515	428.934	1.82313	0.228043	2.22747e-16	1.29097e-14	7.99469	0.545256	0.261736	0.97253	1.79749	0.332286	0.816506	0.644371	2.33479	0.83893	2.01523	1.38733	1.41543	0.298421	0.394209	0.48216	1.22932	0.823823	0.292622	0.301739	0.547795	0.514761	0.723834	0.475177	0.595105	1.57192	0.976813
Gm21103	ENSMUSG00000094811	76.8133	-7.03037	0.860608	2.3456e-16	1.35616e-14	-8.16907	0.849035	0	0	0	2.04125	0	1.01994	0	5.18346	0.0260349	0.0566001	0.00815218	1.77358	0.0399513	0	0	0.0452357	1.60673	2.00574	8.90247	0.196289	0	2.92278	0.0337487	0.0194318	-0.0143168
Olfr472	ENSMUSG00000073893	320.905	-1.29495	0.165431	2.36536e-16	1.36431e-14	-7.82773	1.67195	0.337969	0.462904	0.815837	1.29708	0.510324	1.7218	0.634519	2.02659	0.582505	0.507911	0.548903	1.44944	0.505052	0.395064	0.376929	0.482002	1.5078	1.62028	0.900339	0.503854	0.539531	1.52441	0.464957	0.564087	0.0991295
Fam111a	ENSMUSG00000024691	352.279	-1.00257	0.126759	2.37421e-16	1.36614e-14	-7.9093	3.96507	0.856965	1.6862	1.49447	2.1743	0.129504	3.57056	1.40062	3.3389	1.67025	1.30782	1.11511	2.8573	1.66276	1.06507	1.20747	1.61862	3.21748	3.53493	2.02916	1.1447	0.659377	3.08596	1.02922	1.40205	0.372829
Insc	ENSMUSG00000048782	770.997	-2.01324	0.240055	2.51388e-16	1.44305e-14	-8.38657	8.07235	3.52903	2.13242	2.30882	9.91075	2.19416	10.2376	1.17322	11.2325	3.56123	2.66089	4.63717	14.222	1.19587	2.81531	2.762	4.3663	16.8898	13.4239	16.8519	3.9152	3.46614	12.6051	2.74973	3.06709	0.317357
Ccl1	ENSMUSG00000020702	819.72	-5.69754	0.564906	2.83468e-16	1.61947e-14	-10.0858	75.0321	0	0	1.16936	94.249	0.566842	67.5854	1.3661	77.7283	0.333058	1.70153	5.61888	101.836	0.285388	5.83274	0.961493	0	108.406	35.5837	127.678	0.970884	0.789897	86.0124	1.20654	1.59292	0.386382
Tcp10c	ENSMUSG00000052469	134.738	-5.35537	0.572356	3.02267e-16	1.72278e-14	-9.35671	1.64233	0	0	0.0243299	1.12768	0	2.79258	0.0282383	1.4017	0.0242996	0.0396596	0.187946	1.2292	0	0	0.0116994	0	2.79211	3.81977	0.890274	0	0	1.96195	0	0.0451676	0.0451676
Retnla	ENSMUSG00000061100	1211.25	-6.32941	0.596306	3.12388e-16	1.77625e-14	-10.6144	141.828	0	0.0333122	0.397133	163.232	0.0759738	70.0247	0.743635	88.7059	0.312864	0.381658	4.10107	121.508	0.149559	0.235119	4.23064	0.0573276	100.136	79.1459	96.3231	0.147205	0.258242	107.613	0.128487	1.46062	1.33213
Atoh7	ENSMUSG00000036816	138.88	-7.28649	0.824926	3.2099e-16	1.82086e-14	-8.83289	0.116417	1.16496	0	0	2.16867	0	2.46802	0	1.93125	0	0.050418	0.0997482	4.24468	0	0	0	0	5.46118	3.26124	4.89798	0.0173847	0	3.06868	0.168906	0.0214523	-0.147454
Apoa2	ENSMUSG00000005681	828.339	-2.86939	0.325089	3.24508e-16	1.83649e-14	-8.82649	57.0687	2.81775	4.23606	10.593	87.6566	9.64867	54.1071	7.05886	48.9412	13.7869	18.5618	12.0619	99.7863	21.032	22.47	11.9168	5.26199	78.7158	117.085	151.526	7.17742	22.7997	86.8607	12.8831	11.3202	-1.56289
AA792892	ENSMUSG00000073497	152.071	-6.02898	0.636627	3.30648e-16	1.86684e-14	-9.47019	2.05801	0	0	0.0828824	3.36328	0.00836854	2.74823	0.0112897	2.27957	0	0.0165732	0.149684	2.73283	0	0.0490377	0	0	2.82057	4.24065	2.27686	0.0230516	0	2.815	0.011494	0.0372041	0.0257102
Il9	ENSMUSG00000021538	269.751	-6.62059	0.673835	3.35708e-16	1.88655e-14	-9.82525	17.7067	0	0	0.311627	30.725	0	48.6924	0.699951	43.6815	0	0.597913	0.0890547	28.155	0	0.0943115	0	0	45.1377	27.2951	2.84918	0.0592885	0.52371	30.5303	0.0967586	0.242649	0.145891
Scgn	ENSMUSG00000021337	428.621	-5.41051	0.551646	3.38459e-16	1.89758e-14	-9.80793	6.75433	0	0	0.52546	15.1806	0	10.3192	0	12.2587	0	0.391776	0.318846	12.767	0.110015	0	0.188631	0.594659	12.7274	16.7219	12.7051	0.0276947	0	12.4293	0.0196728	0.288482	0.268809
Sh3gl2	ENSMUSG00000028488	313.121	-1.82838	0.223718	3.50563e-16	1.96087e-14	-8.17272	3.9395	0.539297	0.857077	0.629598	3.18694	0.515728	3.97527	1.01505	2.49099	0.849971	0.802662	1.04608	2.88208	1.101	0.730375	0.655183	0.722418	4.68219	2.09493	1.84215	0.48523	0.681909	3.13676	0.701517	0.81728	0.115764
Cyp2c55	ENSMUSG00000025002	96.9533	-9.09139	1.0528	3.51874e-16	1.96364e-14	-8.63546	2.34261	0	0	0	2.23622	0.00798966	3.23456	0	0.789315	0	0	0	0.137519	0	0	0	0	1.21314	4.19522	0.236936	0	0	1.79819	0.00114138	0	-0.00114138
Prtn3	ENSMUSG00000057729	100.139	-7.20891	0.865513	3.65824e-16	2.03676e-14	-8.32906	1.53681	1.84842	0	0.119224	1.68364	0	3.97637	0	3.47021	0.0304295	0	0	10.4266	0.149597	0	0	0	8.94319	1.9279	10.3409	0.0157361	0	5.28819	0.287679	0.0213791	-0.2663
Arl14epl	ENSMUSG00000073568	26.45	-5.80717	0.816165	3.68158e-16	2.04502e-14	-7.11519	0.329543	0.00516648	0	0	0.254189	0	1.00525	0	1.12706	0.00867132	0	0.0117699	0.386612	0.0427137	0.0675566	0.0204035	0	0.303598	0.171354	0.19188	0	0	0.471185	0.016491	0.00583496	-0.010656
Cldn19	ENSMUSG00000066058	116.823	-6.07917	0.633941	3.77408e-16	2.08676e-14	-9.5895	1.04057	0.298198	0.0124972	0.0478736	2.00633	0.0106875	0.458467	0.00464756	3.65874	0.00851159	0.0129804	0.0776409	1.98527	0.00719987	0.00654068	0.102603	0.0138927	1.63462	1.96071	4.63873	0.554108	0	2.17293	0.127033	0.0383071	-0.088726
Krt87	ENSMUSG00000047641	733.116	-3.81132	0.414715	3.79922e-16	2.09585e-14	-9.19022	9.21159	0.00493113	0.959401	0.436057	7.78988	0	10.5282	1.32301	11.8946	0.671349	0.655313	1.22969	13.8233	0.418574	0.598238	0.550059	0.0526129	14.3575	14.455	5.47308	0.226347	0.262635	10.9416	0.352875	0.702584	0.349709
Mmp12	ENSMUSG00000049723	713.818	-3.30552	0.368304	4.08302e-16	2.24725e-14	-8.97498	12.4395	0.157825	0.191207	1.36752	12.403	0.431812	8.80566	1.08165	6.94834	0.736188	1.40431	0.749198	7.7368	0.40851	0.316565	2.14665	0.709996	6.03919	27.5725	14.5317	0.160037	0.638731	12.0596	0.329241	1.17079	0.841546
Adssl1	ENSMUSG00000011148	435.752	-1.90856	0.232974	4.5305e-16	2.48785e-14	-8.19216	6.24607	4.1113	1.09049	2.25788	6.11473	0.474637	7.28478	1.17218	7.5413	2.20582	2.37925	1.74536	7.95713	1.70909	2.49085	1.83265	1.26875	11.1189	8.8156	4.50598	2.34806	3.34508	7.44806	2.22421	1.83741	-0.386801
Gpr179	ENSMUSG00000070337	434.998	-3.91203	0.425657	5.09603e-16	2.79202e-14	-9.19056	4.56502	0.0684366	0.470744	0.255529	1.16838	0.09965	4.53015	0.231744	2.70115	0.156365	0.205695	0.251903	2.32754	0.153315	0.1051	0.140934	0.0115876	2.51569	2.31166	4.40208	0.126233	0.290382	3.06521	0.187695	0.179108	-0.0085864
Adh7	ENSMUSG00000055301	741.11	-6.96294	0.64205	5.20602e-16	2.8458e-14	-10.8449	4.68735	0.0249039	0	0	8.2711	0.0131567	4.95873	0.0114391	9.98141	0	0.12826	0.398619	9.17688	0.0775344	0	0.0243314	0.314642	9.83181	12.9552	8.12868	0.0332398	0.117814	8.4989	0.0380927	0.125327	0.0872347
Topaz1	ENSMUSG00000094985	373.157	-4.32587	0.466465	5.25821e-16	2.86781e-14	-9.27373	1.24179	0	0	0.156023	2.35017	0.0350463	1.10338	0.00381101	0.919614	0.0663055	0.190236	0.147863	2.84732	0.0287225	0.04816	0.100678	0.0619871	3.43667	4.18058	2.06069	0.00652	0.135763	2.26753	0.036316	0.103843	0.0675273
Dhrs2	ENSMUSG00000022209	352.247	-7.01085	0.693931	5.55113e-16	3.02072e-14	-10.1031	10.0759	0	0	0.032035	8.91281	0.0547017	7.6325	0	11.3177	0.0162737	0.183202	0.482042	16.4009	0.106576	0.135709	0	0	23.446	10.5397	4.70095	0.238548	0.0959457	11.6283	0.0902115	0.101936	0.0117246
H2-M1	ENSMUSG00000037334	153.268	-8.97091	1.05311	5.82313e-16	3.15771e-14	-8.51853	5.36696	0	0	0	7.44144	0	8.02617	0	7.35954	0	0.044304	0	5.88268	0.0334746	0.0661689	0	0	5.30171	10.3561	0.0345138	0	0	6.22114	0.0142348	0.00632915	-0.00790563
Foxd3	ENSMUSG00000067261	344.054	2.07896	0.256385	5.82913e-16	3.15771e-14	8.10876	1.77763	1.09421	2.20225	4.34587	0.443647	6.17976	1.85115	4.52993	1.56005	5.16705	5.23633	3.25788	1.01342	1.80593	2.3696	4.23691	4.89201	0.425835	1.22897	1.09167	2.46697	2.47401	1.17405	2.65611	4.52371	1.86761
Klhl2	ENSMUSG00000031605	2799.21	1.02002	0.132335	6.2403e-16	3.37285e-14	7.70787	19.415	8.89019	21.0953	25.9245	7.15184	25.4816	17.103	23.112	12.1839	26.091	19.1733	17.1099	9.50386	15.9459	14.4497	18.9453	18.9393	7.9079	10.7691	7.57309	15.5109	17.5769	11.451	16.9929	21.3279	4.33499
Tarm1	ENSMUSG00000053338	186.325	-2.33832	0.278443	6.56559e-16	3.53279e-14	-8.39785	2.45152	1.19286	0.115107	0.606246	2.89282	0.706164	4.40853	0.476136	2.7386	0.576477	0.758592	1.09942	6.51383	0.24186	0.824336	0.493502	1.66732	7.44768	2.94407	3.71333	0.343808	0.0643054	4.1388	0.498349	0.8111	0.312751
Hao1	ENSMUSG00000027261	171.902	-4.87363	0.526508	6.69739e-16	3.59566e-14	-9.25652	3.24798	0	0	0.054992	2.55296	0	1.25568	0	2.71002	0.157493	0.0671752	0.189238	2.9387	0.0875676	0	0.152909	0.00993005	3.5724	1.81962	4.86597	0	0.0444351	2.87042	0.0188575	0.0902482	0.0713906
Cyp1a2	ENSMUSG00000032310	1816.73	-7.14515	0.67612	6.88787e-16	3.68969e-14	-10.5679	16.1529	0	0	0.243192	22.6719	0.00824913	22.2856	0	32.1518	0.00992516	0.316558	0.832875	57.094	0.0968943	0.0975242	0.139465	0.0721789	71.1836	27.5307	25.0294	0.0919248	0.216631	34.2625	0.073032	0.230599	0.157567
Cd80	ENSMUSG00000075122	9132.92	1.14594	0.15036	7.01493e-16	3.7494e-14	7.62132	40.8313	27.6413	67.14	102.111	25.3391	82.3842	55.9758	93.0265	51.5586	71.3326	78.5799	83.4665	36.7276	58.9946	70.0414	66.6472	58.2118	39.4412	35.4281	20.9377	58.8599	59.1584	38.2799	60.6028	79.0537	18.4509
Plcb1	ENSMUSG00000051177	381.002	-2.29206	0.27241	7.25742e-16	3.87041e-14	-8.414	4.72166	0.874339	0.341249	1.35296	3.81837	0.64889	3.52967	0.711626	5.97503	0.797213	0.596739	1.09232	5.84595	0.8314	1.20975	0.656347	1.22923	6.47183	6.08699	2.02439	0.535373	0.508885	4.80924	0.707127	0.91949	0.212363
Nefm	ENSMUSG00000022054	888.569	-2.39353	0.281591	7.99778e-16	4.25581e-14	-8.50002	7.39955	2.45873	0.0191197	1.1089	5.79745	1.00608	7.24354	1.75532	5.6666	1.75832	0.725774	0.989246	4.79886	2.45632	1.72059	1.10157	2.37207	7.95374	9.1945	12.8694	1.86897	1.97256	7.61545	1.6432	1.4016	-0.241597
Mcpt2	ENSMUSG00000022226	271.893	-7.44589	0.767555	8.99199e-16	4.77429e-14	-9.70078	8.00154	0	0	0	15.1418	0	4.46164	0	12.1374	0.285349	0	0.0293654	10.6312	0	0.131651	0.050148	0	9.24404	3.31359	18.5399	0	0.0344031	10.1839	0.023722	0.0521232	0.0284012
Alas1	ENSMUSG00000032786	39640.7	1.05622	0.138687	9.13913e-16	4.84172e-14	7.6159	258.635	366.598	438.905	568.1	166.131	423.101	230.276	415.464	250.744	548.422	720.551	644.035	386.849	522.732	745.847	632.502	529.955	321.729	384.043	293.666	750.771	1037.12	286.509	612.154	579.861	-32.2928
Sohlh1	ENSMUSG00000059625	250.247	-5.82719	0.605284	9.24493e-16	4.88701e-14	-9.6272	5.09267	0	0	0.141303	5.62009	0	6.08634	0	6.47331	0	0.271133	0.426683	8.4152	0.156682	0.38097	0.0964217	0	13.3202	10.7319	4.71607	0.015566	0	7.55698	0.0790311	0.133649	0.0546176
Lypd2	ENSMUSG00000022595	1679.51	-2.52541	0.295303	9.5897e-16	5.05815e-14	-8.55193	173.449	5.54432	1.61995	21.2307	227.78	6.11047	96.2901	19.6051	109.906	40.4755	35.3251	32.7705	265.336	2.86359	2.95444	17.4396	33.6955	148.205	151.104	165.788	5.05692	10.5315	167.232	4.95445	28.6488	23.6944
Mip	ENSMUSG00000025389	57.0021	-4.99214	0.588468	9.83639e-16	5.17484e-14	-8.48328	1.02392	0	0.019244	0.00869158	0.576083	0.00736231	0.342683	0.0191815	0.628916	0	0.0181614	0.071587	1.02388	0.0144243	0.0410481	0.0826818	0.00939318	1.26422	2.14322	0.34568	0	0.0140091	0.918574	0.0137268	0.0299566	0.0162298
Chrnb2	ENSMUSG00000027950	680.23	1.93683	0.243747	9.85396e-16	5.17484e-14	7.94608	1.46749	1.08765	1.90207	5.58721	0.581258	5.3166	1.86582	3.8809	2.33478	4.9799	3.78943	3.48574	1.09163	2.72218	3.08597	2.39844	2.70902	0.596073	0.96811	0.428838	4.02175	4.65337	1.16675	3.25566	3.83295	0.57729
Slc24a1	ENSMUSG00000034452	329.75	-3.98854	0.440423	1.00233e-15	5.25231e-14	-9.05614	2.50604	0.0538723	0.00733597	0.026719	0.809693	0.362866	3.11181	0.157842	3.32267	0.272267	0.0681227	0.102302	1.92599	0.088534	0.262761	0.135697	0.0491417	3.06389	0.412305	1.72954	0	0.109778	2.11024	0.12645	0.116013	-0.0104367
Gstm1	ENSMUSG00000058135	12483.7	-1.85472	0.230004	1.12207e-15	5.86696e-14	-8.06387	210.085	83.9677	40.3395	60.0391	282.166	64.7428	186.418	75.7362	219.152	85.9721	102.497	95.6644	339.649	84.957	84.9558	82.9262	58.871	353.984	397.128	433.903	103.743	79.1946	302.811	77.4143	80.2437	2.82937
Tmem255b	ENSMUSG00000038457	331.084	-2.62641	0.303387	1.13461e-15	5.91966e-14	-8.65698	7.98103	2.55657	1.28853	0.441587	6.52938	1.50626	9.08832	0.67245	10.1799	1.33231	2.34287	1.51229	10.0235	1.07135	3.22062	1.90696	5.38743	16.6156	11.8758	11.8296	0.79393	0.753619	10.5154	1.5987	1.94227	0.343577
Olfr324	ENSMUSG00000056564	89.0472	-4.35495	0.483828	1.13708e-15	5.91973e-14	-9.00103	0.907668	0.0479513	0.0808354	0.0213111	0.691651	0.0488358	0.974723	0.0832504	3.82591	0.0594647	0.0152887	0.121379	0.822525	0.0435574	0.0468805	0.0232934	0.0369534	1.05916	0.637687	0.92208	0.0379408	0.0159986	1.23018	0.046	0.051563	0.00556301
Padi2	ENSMUSG00000028927	1063.22	-2.0612	0.246695	1.20939e-15	6.28258e-14	-8.35524	5.66049	0.301551	0.219907	1.38742	4.32883	0.601644	9.91128	0.707883	7.96635	1.11221	2.08937	1.15425	8.91234	3.06889	1.64958	1.81868	2.78575	6.86435	7.07369	3.57561	1.68888	3.70946	6.78662	1.6057	1.57937	-0.026333
Gm7663	ENSMUSG00000107187	21.7357	-7.12201	0.945735	1.35961e-15	7.04772e-14	-7.53067	1.6629	0	0	0	0.360914	0	0.897504	0	0.469225	0	0	0	0.872462	0	0	0	0	0.254373	0.374461	0.920552	0	0	0.726549	0	0	0
Aspn	ENSMUSG00000021388	855.397	-5.21204	0.541453	1.51435e-15	7.83296e-14	-9.62602	14.8527	0	0	0.0799836	14.9491	0.00677006	9.57637	0	12.8588	0.670446	0.233242	0.535863	11.2207	0.225605	0.175813	0.151696	0.525358	7.09693	12.0841	17.7211	0.0843378	0.0513688	12.545	0.0776992	0.313798	0.236099
Tagap	ENSMUSG00000033450	4850.14	1.6416	0.215768	1.56152e-15	8.04235e-14	7.60816	13.9548	10.1998	22.9739	55.5508	5.47602	38.9723	19.0167	43.1602	20.6219	43.1114	47.9545	48.0574	14.7926	29.3068	42.3538	38.7468	26.0057	14.9985	16.7881	13.0037	41.6334	46.3861	14.8315	33.118	43.2267	10.1087
Rcvrn	ENSMUSG00000020907	442.3	-6.00361	0.607082	1.57063e-15	8.07197e-14	-9.88929	9.31419	0	0.123336	0.102595	12.9615	0.193649	19.767	0	23.8428	0.209178	0.181298	1.23909	19.9126	0	0.101504	0.257871	0	20.5079	18.4737	17.934	0.259866	0.0708049	17.8392	0.107023	0.28429	0.177267
Avp	ENSMUSG00000037727	1175.5	-5.48469	0.56581	1.6049e-15	8.2305e-14	-9.69352	53.71	0	0	0.55811	59.8878	0	22.1139	1.35942	57.227	0.847062	1.68477	2.81063	112.754	0.852656	0	8.8717	0	215.462	125.909	198.756	0.260953	0.275012	105.727	0.198374	2.30453	2.10615
Klf17	ENSMUSG00000048626	124.261	-9.43843	1.08838	1.65097e-15	8.44873e-14	-8.67197	1.84969	0	0	0	2.00017	0	0.880209	0	1.77469	0	0	0	2.38635	0.025439	0	0	0	4.56631	0.0174166	1.02728	0.0073388	0	1.81276	0.00468254	0	-0.00468254
Serpina16	ENSMUSG00000071179	28.6817	-7.44367	0.969024	1.68889e-15	8.62447e-14	-7.68162	0.347883	0	0	0	0.293116	0	0.365854	0	0.855518	0	0	0	0.436397	0	0	0	0	1.35344	0.214473	1.48365	0	0.0202332	0.668791	0.00289046	0	-0.00289046
Ccdc82	ENSMUSG00000079084	3149.54	-1.02472	0.13355	1.82928e-15	9.32157e-14	-7.6729	23.5478	5.26799	7.82511	10.4655	14.0892	9.21162	19.6769	10.6752	26.1371	10.7554	6.97628	6.40469	19.4413	6.91918	7.43127	5.98445	7.53968	19.0597	17.4482	10.5924	8.03384	6.32568	18.7491	7.28781	8.40018	1.11236
Speer4d	ENSMUSG00000070933	291.614	-6.58283	0.681762	1.83351e-15	9.3234e-14	-9.65561	13.4702	0	0	0.428081	16.5889	0	4.73845	0	9.84524	0.0309181	0.0666262	0	8.07471	0.0472889	0.0142363	0.194985	0	11.6854	15.8412	15.9178	0.0749022	0.125595	12.0202	0.0374318	0.102944	0.0655126
Theg	ENSMUSG00000020317	47.0531	-6.26977	0.809924	2.18025e-15	1.10632e-13	-7.74118	0.267898	0	0	0	1.35058	0.0116657	1.93031	0	0.850885	0	0.0439384	0.0227861	1.62206	0	0	0.0500038	0	3.13094	1.81894	0.472705	0	0	1.43054	0.00166652	0.0166755	0.0150089
Star	ENSMUSG00000031574	843.456	-2.07339	0.254828	2.38239e-15	1.20634e-13	-8.13644	5.56268	2.21164	0.73868	1.69443	5.82621	5.21909	5.54387	1.23145	10.4938	2.10253	3.00082	2.36215	10.8713	1.36243	2.31032	1.38988	1.14725	8.90882	9.3072	9.25807	4.01656	2.49631	8.22149	2.62215	1.84693	-0.77522
Serpinb6e	ENSMUSG00000069248	180.614	-4.22768	0.473813	2.51605e-15	1.27135e-13	-8.92267	2.03076	0	0.713606	0.0131566	5.33401	0.0111981	3.31536	0.203926	3.81325	0.296687	0.196446	0.315114	4.1976	0.0218651	0.34376	0.127752	0.422312	4.87938	9.42874	1.51232	0.012898	0.413175	4.31393	0.216643	0.225056	0.00841315
Try4	ENSMUSG00000054106	225.857	-9.09157	1.06168	2.62616e-15	1.3242e-13	-8.56341	7.10882	0	0	0	23.5177	0	0.215275	0	3.04061	0	0.0360029	0.0477404	6.1986	0	0	0.0379348	0	5.3676	15.5928	33.0935	0.0316152	0	11.7669	0.00451646	0.0173826	0.0128661
Pramel24	ENSMUSG00000046435	126.449	-8.62621	1.05175	2.73721e-15	1.37731e-13	-8.20178	0.989868	0	0	0	0.646502	0	0.738293	0	3.16257	0	0	0.012185	0.245223	0	0	0	0.00959224	6.36965	5.25129	0.174052	0.00853215	0	2.19718	0.00121888	0.00311103	0.00189216
Clps	ENSMUSG00000024225	665.832	-2.87868	0.33238	2.76193e-15	1.38685e-13	-8.66081	62.2579	5.5323	0	6.79623	85.0729	3.13039	43.8715	3.21688	33.512	6.06903	8.40175	12.2701	49.3486	0.795788	1.81576	4.80744	6.73189	35.6603	43.2696	57.261	0.97072	1.74034	51.2817	1.9979	6.89904	4.90114
Aldob	ENSMUSG00000028307	4938.97	-2.04063	0.251747	2.77661e-15	1.39131e-13	-8.10586	62.1268	9.58111	0.0494386	12.1455	56.4635	2.28951	64.9306	10.704	100.737	28.2563	18.5905	20.888	102.336	3.31501	4.24762	8.85216	18.7339	89.726	61.6198	55.2518	8.00487	19.84	74.149	6.76108	16.8815	10.1204
Klk4	ENSMUSG00000006948	3013.45	-2.61623	0.30967	2.871e-15	1.43562e-13	-8.44846	53.6055	27.6161	16.4807	17.5884	88.1246	22.0306	84.8025	6.1925	60.8597	11.3245	15.6657	18.2237	78.7092	23.1799	27.1192	15.8979	4.8323	122.466	102.656	73.7305	25.1826	33.4773	83.1192	25.0123	12.8179	-12.1945
Akr1c21	ENSMUSG00000021207	254.112	-3.96819	0.447051	2.92803e-15	1.4611e-13	-8.87637	6.39783	0.0207421	0	0.0154957	3.58972	0.0264448	6.57491	0.491244	12.5552	0.726658	0.284944	1.00584	13.8269	0.113257	0.371256	0.288518	0.550666	6.32178	9.50591	6.49037	1.19063	0.765466	8.15784	0.3554	0.480481	0.125081
Il5	ENSMUSG00000036117	748.685	-3.50992	0.399797	3.07962e-15	1.53356e-13	-8.77925	12.4799	3.90705	0	1.50145	20.2744	0.422176	12.8055	1.36604	22.5855	1.62487	2.18048	2.18152	14.1337	0.549733	0.203452	0.570288	0.252917	13.7488	12.3686	25.5728	0.037351	0.944079	16.7461	0.866263	1.38251	0.516245
Ank	ENSMUSG00000022265	29189.6	1.43782	0.194415	3.13209e-15	1.55647e-13	7.39559	142.884	86.5164	307.464	347.133	47.0395	335.233	124.138	244.851	134.028	301.246	256.051	250.764	101.958	207.248	280	198.485	152.206	84.4912	98.2666	62.5197	250.442	266.479	99.4155	247.626	250.105	2.47895
Dlk1	ENSMUSG00000040856	1785.01	-4.48175	0.464396	3.16777e-15	1.57095e-13	-9.65069	32.9174	0.215129	0.616335	1.83149	23.3465	0.35594	35.9713	3.58942	37.7839	6.32316	0.45669	1.20347	43.9804	0.159779	0.214949	0.622797	0.289483	41.9608	45.7931	47.4252	3.23629	0.412785	38.6473	0.744458	2.04522	1.30076
Abcb5	ENSMUSG00000072791	68.8692	-6.92945	0.917426	3.28538e-15	1.62592e-13	-7.55314	0.71974	0.0148013	0.0181331	0	0.725946	0.0106888	1.0546	0	1.33071	0	0.043622	0	1.66193	0	0	0	0	0.38401	0.939173	0.195169	0.0260165	0	0.876408	0.00994853	0.00623171	-0.00371682
Lypd10	ENSMUSG00000045587	30.9624	-6.40765	0.920481	3.47406e-15	1.71577e-13	-6.9612	2.01638	0	0	0	1.61462	0	1.40954	0	1.66266	0	0	0.121496	2.22079	0.646156	0	0	0	0.735088	1.05959	0.435089	0	0	1.39422	0.0923081	0.0173566	-0.0749515
Krt76	ENSMUSG00000075402	2163.5	-1.64248	0.213325	3.52039e-15	1.73509e-13	-7.69941	14.617	2.36468	3.28341	8.74203	18.8982	2.44167	21.3352	4.86678	23.8765	5.96363	6.80794	12.1195	35.4547	2.89055	3.70096	8.69595	6.82291	35.7934	28.9837	26.2861	1.89955	4.61856	25.6556	3.02848	7.71697	4.68849
Slc6a18	ENSMUSG00000021612	183.861	-5.12312	0.558744	3.55176e-15	1.74697e-13	-9.169	1.12959	0.0230865	0.0271719	0.0746988	0.501597	0.113954	5.81815	0.0539853	2.19277	0.0263365	0.0909705	0.0707174	3.61717	0.0211392	0.00658021	0.011379	0.00924765	1.95833	1.14006	0.450434	0.0193487	0.00672206	2.10101	0.0311432	0.0481907	0.0170475
Hpd	ENSMUSG00000029445	178.312	-3.74434	0.431708	3.67162e-15	1.80224e-13	-8.67332	4.75371	0	0	0.66571	5.47178	0	5.79019	0.345256	6.64027	0.0328428	0.591929	0.567291	7.84634	0.565128	0.364402	0.155454	0.164805	4.39238	5.34722	3.64964	0.634611	0	5.48644	0.223449	0.36047	0.137021
	ENSMUSG00000079808	345.485	-2.44895	0.295391	3.71377e-15	1.81922e-13	-8.29053	4.53719	0.659866	0.6197	1.11922	6.14587	0.751401	4.35819	0.987123	6.60916	0.690555	0.911041	0.610197	3.60936	0.684979	0.599936	0.889298	1.78463	8.99359	8.0328	3.03136	1.04893	0.596827	5.66469	0.708806	0.998867	0.290061
Krt34	ENSMUSG00000043485	62.5373	-8.50907	1.04293	3.82106e-15	1.86732e-13	-8.15883	0.198061	0	0	0	1.6337	0	2.07636	0	2.23799	0	0	0	0.311249	0	0	0	0	0.381909	2.98903	1.72792	0.0058833	0.0198103	1.44453	0.00367052	0	-0.00367052
Zp3	ENSMUSG00000004948	569.837	-5.54905	0.580715	3.82749e-15	1.86732e-13	-9.55554	9.32782	0	0	0.152125	14.7116	0	11.0276	0.236156	14.2915	0.0334616	0.120376	1.0631	28.6809	0.219971	0.0491234	1.13719	0	21.904	17.2815	20.6599	0.722383	0	17.2356	0.14164	0.391772	0.250132
Defa39	ENSMUSG00000058618	118.434	-8.87001	1.06596	3.94646e-15	1.92146e-13	-8.32113	3.53017	0	0	0	18.1138	0	2.57594	0	4.40293	0	0	0	16.5755	0	0	0.0832865	0	2.10837	8.09063	45.8171	0.0331256	0.117405	12.6518	0.0215044	0.0118981	-0.00960636
Tac2	ENSMUSG00000025400	1827.72	-6.83127	0.672594	4.09722e-15	1.99084e-13	-10.1566	106.174	0	0	0.514416	169.549	1.90245	116.637	0	110.995	1.83229	1.05371	2.89148	174.832	0.247133	0.319442	0.643854	0.0921464	145.623	81.9118	170.324	0.478101	0.346125	134.506	0.470464	1.00399	0.533522
Ccdc7a	ENSMUSG00000025808	52.938	-2.60159	0.325116	4.25798e-15	2.06478e-13	-8.00204	0.59922	0	0	0.10545	0.405329	0.139764	0.498446	0.144266	0.811842	0.121324	0.0425186	0.0470664	0.496715	0.0513991	0	0.0266451	0.138554	0.483032	0.654588	0.446054	0.0535311	0.1294	0.549403	0.053442	0.0894033	0.0359613
Tfap2d	ENSMUSG00000042596	155.893	-2.71679	0.326327	4.62205e-15	2.23232e-13	-8.32536	1.5616	0.387144	0.225239	0.315058	2.02944	0.581115	1.70737	0.744461	2.68582	0.263887	0.389785	0.52857	4.45125	0.18042	0.258693	0.339235	0.225672	3.72717	2.66359	3.91883	0.379588	0.673548	2.84313	0.383678	0.400952	0.0172742
Zscan4c	ENSMUSG00000054272	487.917	-9.66128	1.04186	4.76248e-15	2.29554e-13	-9.27313	3.62523	0	0	0	7.65427	0	4.03795	0	6.82614	0	0	0.0569737	0.664178	0	0.0162999	0	0	16.3437	12.0885	7.68861	0.00585136	0	7.36607	0.00316447	0.0081391	0.00497463
Zg16	ENSMUSG00000049350	561.909	-3.30993	0.377974	5.19075e-15	2.49696e-13	-8.75704	44.5208	1.65145	0.990929	3.95662	60.8456	0.694252	35.366	2.5304	25.6507	1.60602	7.77958	4.01877	31.3171	0.789586	2.29816	3.52659	3.0804	18.4418	64.1688	25.3285	1.99487	0.465866	38.2049	1.2693	3.78548	2.51618
Svopl	ENSMUSG00000029830	122.992	-3.48403	0.407176	5.23367e-15	2.51258e-13	-8.55658	1.19508	0.10239	0.0833228	0.122201	3.24549	0.0712034	1.64708	0.215621	1.15458	0.0707875	0.203442	0.143196	2.53725	0.0793345	0.119122	0.1937	0.0820409	1.06126	1.70438	1.10959	0.227671	0.154912	1.70684	0.119708	0.147284	0.0275762
Cilp	ENSMUSG00000042254	3975.36	-3.82881	0.42811	5.26066e-15	2.52051e-13	-8.9435	37.5609	0	0.00313006	0.988391	8.14791	0.24756	43.1158	2.85055	63.0919	1.29055	1.64624	3.03807	41.1393	0.894584	0.919252	0.361745	3.91916	32.5491	27.3543	8.56114	0.0600245	1.8882	32.69	0.57325	2.01353	1.44028
Cplx3	ENSMUSG00000039714	322.429	-5.31844	0.572591	5.47055e-15	2.61586e-13	-9.28838	1.64451	0.0227863	0.012658	0.178253	2.7853	0.0218589	4.51103	0.0360962	4.36537	0.0135343	0.0660985	0.290706	5.63483	0.175649	0.0102317	0.166384	0	4.01417	10.7048	5.20289	0.204966	0.522622	4.85786	0.138682	0.107296	-0.0313856
Cabp2	ENSMUSG00000024857	392.873	-4.30038	0.479988	5.50799e-15	2.62854e-13	-8.95935	9.213	0	0	0.691581	11.163	0	13.7437	0.508922	16.6791	0.399104	1.37708	1.6269	19.2395	0.100639	0.267515	1.84347	0	16.0731	26.1067	37.3242	0.686118	0.0861065	18.6928	0.162911	0.921009	0.758098
Nr1d1	ENSMUSG00000020889	2674.68	1.39317	0.190837	5.91696e-15	2.81254e-13	7.30032	10.8508	12.0618	19.2983	31.6493	4.70228	28.4557	15.1335	28.1201	15.4279	25.4313	29.5624	26.5736	13.25	14.0085	28.0182	25.263	20.9564	8.5694	8.09379	10.4773	26.7215	39.4245	10.8131	23.9984	26.7937	2.79535
Jchain	ENSMUSG00000067149	899.353	-4.70592	0.512781	6.02253e-15	2.85708e-13	-9.17725	8.85274	0.000571596	0.0436886	0.693535	8.96252	0.700493	2.46187	0.455779	43.5062	0.632079	0.907786	0.629043	70.904	0.370724	3.95235	0.648593	0.965285	8.55276	16.3534	8.6653	0.675063	1.42805	21.0323	1.02442	0.704586	-0.319835
Defb19	ENSMUSG00000050645	438.987	-5.88617	0.616583	6.31617e-15	2.99048e-13	-9.54644	103.632	0	0.0605908	2.79204	103.974	0	63.7589	0.0917329	90.6854	0.0809656	0.942462	3.1566	95.6685	0.589204	0	0.130081	0.488548	63.0058	87.7098	25.3757	0.153839	0.183902	79.2263	0.141077	1.09749	0.956413
Zfp423	ENSMUSG00000045333	809.371	-2.11183	0.262848	6.49343e-15	3.06837e-13	-8.03442	6.26351	0.482574	0.957003	0.920484	2.54802	1.57895	6.33371	2.52707	6.79246	0.964996	1.11184	1.05195	4.95485	0.750364	0.834182	0.665829	1.12497	9.27168	4.19348	4.19853	0.814549	0.426887	5.56953	0.834929	1.19531	0.360377
Cd300a	ENSMUSG00000034652	619.107	-1.79075	0.231465	6.55815e-15	3.09287e-13	-7.7366	3.3343	1.83811	0.188113	0.725604	3.76509	1.03214	3.27504	0.896615	4.02868	1.62393	1.00587	0.658367	3.64774	0.679069	0.837893	0.813462	1.45275	4.48876	4.61104	2.58911	0.809297	0.426662	3.71747	0.830182	1.02523	0.195046
Slc25a18	ENSMUSG00000004902	83.3903	-4.35638	0.513639	6.58636e-15	3.1001e-13	-8.4814	0.851909	0.889265	0	0	1.04326	0	1.43329	0.0109289	0.57303	0.100077	0.176725	0.0820698	1.76522	0.0328566	0	0.0591573	0.064576	1.21055	1.19893	3.52762	0.368198	0.497764	1.45048	0.255441	0.0705048	-0.184936
Lrat	ENSMUSG00000028003	4584.58	1.84931	0.241885	6.98364e-15	3.28067e-13	7.6454	12.4391	13.517	16.3041	34.0395	6.20668	23.3209	5.921	17.0794	8.71988	21.4417	24.4933	29.0485	6.303	17.3208	14.3033	21.2011	14.762	7.60615	3.99758	4.76138	16.9177	14.5562	6.99435	16.6057	23.1522	6.5465
Gm6038	ENSMUSG00000087325	22.0639	-7.10285	0.958632	7.3275e-15	3.4355e-13	-7.40936	0.179112	0	0	0	0.542768	0	1.40964	0	0.817052	0	0	0	0.652942	0	0	0	0	1.52081	2.2221	0.801663	0.0355877	0	1.01826	0.00508396	0	-0.00508396
Cyp11a1	ENSMUSG00000032323	1206.83	-3.02015	0.35454	7.51085e-15	3.51461e-13	-8.5185	23.2941	2.19987	0.16188	3.84515	28.8992	3.20359	38.9847	3.50205	39.5994	1.89365	3.9402	1.38068	42.9606	1.12529	1.99919	1.57985	10.5855	28.5663	32.386	20.8208	1.82214	2.31745	31.9389	1.83277	3.81815	1.98538
Ccdc178	ENSMUSG00000024306	110.44	-4.10728	0.478458	7.78979e-15	3.63806e-13	-8.58441	0.556792	0	0	0.1179	1.0986	0.090466	1.41868	0.106179	1.12341	0.00610394	0.041649	0.049108	0.913863	0.0621909	0.0416511	0.0753282	0.00645133	1.12642	0.911835	1.51156	0	0.220494	1.08265	0.0592574	0.0575314	-0.00172596
Itgae	ENSMUSG00000005947	166.594	-3.98041	0.457495	8.21252e-15	3.82805e-13	-8.70044	1.08304	0	0	0.0782564	0.324972	0	2.32607	0.0763853	1.63816	0	0.118337	0.0309757	1.86775	0.084113	0.0285401	0.128973	0.176304	1.88761	1.16956	1.26579	0.0369674	0.42802	1.44537	0.0825201	0.087033	0.00451289
Chrdl2	ENSMUSG00000030732	179.252	-5.10666	0.554243	8.44093e-15	3.92691e-13	-9.21376	1.53095	0.0132787	0.933585	0.0102045	2.25972	0.00772687	2.07753	0.0319671	3.72753	0.0270461	0.147424	0.478651	3.41865	0.0661682	0.158367	0.0235068	0.379604	10.0286	2.70722	4.17041	0.219453	0.0485946	3.74008	0.206739	0.156915	-0.0498242
Acmsd	ENSMUSG00000026348	135.656	-2.83712	0.343987	9.40049e-15	4.36488e-13	-8.24775	1.64957	0.436631	0.266869	0.367722	1.15663	0.326666	1.0959	0.191883	2.56458	0.31292	0.145118	0.199769	0.952163	0.227933	0.22846	0.166783	0.0938632	1.97379	1.03577	2.24836	0.205305	0.103253	1.5846	0.256445	0.211151	-0.045294
1700011M02Rik	ENSMUSG00000079476	38.1744	-7.44019	0.984971	9.48372e-15	4.39504e-13	-7.55372	6.63669	0	0	0	8.2858	0	0.938852	0	1.65011	0	0	0.139547	4.8616	0.26486	0	0	0	7.82967	6.35046	9.43491	0	0	5.74851	0.0378371	0.0199353	-0.0179018
Adig	ENSMUSG00000044405	98.1942	-2.83837	0.347271	9.5735e-15	4.42811e-13	-8.17334	7.54118	0	0	0.828886	8.76129	0	3.43108	0.775774	4.67146	0.503968	1.84701	0.984747	6.76163	0.206071	0.57267	1.28209	1.96175	8.71062	13.2737	10.4534	1.05781	0.469343	7.95055	0.329414	1.16917	0.83976
Me1	ENSMUSG00000032418	21235.8	1.017	0.138734	9.80686e-15	4.52735e-13	7.33056	137.533	198.347	201.688	283.037	87.5509	260.485	108.475	194.762	130.428	230.081	221.442	185.625	123.827	188.879	211.969	193.245	168.469	108.991	92.2631	80.364	235.74	256.446	108.679	221.936	210.951	-10.9852
Ang4	ENSMUSG00000060615	4113.65	-2.47616	0.298004	1.07141e-14	4.93671e-13	-8.30916	201.643	20.8866	30.9946	70.8026	300.269	26.6403	170.112	53.367	224.453	81.9654	34.4542	23.0957	277.275	12.9542	19.0811	27.7578	24.8289	248.629	338.566	195.101	16.3609	20.9786	244.506	21.128	45.1817	24.0536
Afp	ENSMUSG00000054932	317.448	-4.67312	0.521671	1.10295e-14	5.07232e-13	-8.95798	8.73421	0.475639	0	0.444694	8.37847	0	4.43322	0.220377	5.44177	0.137591	0.180469	0.137341	5.12393	0.376576	0.572318	0.194589	0	0.773944	4.04715	6.01727	0.3933	1.15806	5.36875	0.425128	0.187866	-0.237262
Grm2	ENSMUSG00000023192	149.724	-3.70334	0.43924	1.11537e-14	5.11961e-13	-8.43124	1.60556	0	0.169872	0.11905	0.50978	0.0794365	2.33776	0.0658548	2.06743	0.103378	0.106823	0.236022	0.836605	0.0995788	0.0939045	0.141845	0.0460357	0.661623	3.42488	2.10111	0.0491539	0.0961169	1.6931	0.0840089	0.117001	0.0329922
Dynlrb2	ENSMUSG00000034467	186.618	-4.65584	0.525041	1.15009e-14	5.26893e-13	-8.86758	21.7603	0.0646672	2.50175	1.08859	30.3282	0.890036	3.84899	0	16.0251	0.549962	1.2825	1.14126	24.6017	6.28261	0.791253	0.540969	0.750165	17.2803	17.1992	28.5095	2.12765	0.112434	19.9442	1.82434	0.764778	-1.05956
Gm14153	ENSMUSG00000083088	36.3445	-7.77876	1.00828	1.17105e-14	5.34459e-13	-7.71488	0.43558	0	0	0	1.29913	0	0.34578	0	1.91495	0	0	0	1.25046	0	0	0	0	1.9775	2.72872	0.290772	0	0	1.28036	0	0	0
Mup6	ENSMUSG00000078689	373.066	-2.38097	0.291914	1.16983e-14	5.34459e-13	-8.15638	27.1496	3.71735	2.6194	2.43104	22.4109	3.39521	22.0499	5.35893	24.0503	2.70572	3.40523	2.48487	29.309	1.11061	2.0933	4.36141	8.40128	11.0883	26.6668	15.6593	4.24977	3.00961	22.298	2.88504	4.16407	1.27904
Defb23	ENSMUSG00000074681	133.298	-6.68983	0.748859	1.2163e-14	5.54062e-13	-8.93336	3.82807	0	0	0	8.98949	0	13.8277	0	13.3379	0	0.151826	0.748106	4.09388	0	0	0	0.0531829	23.0184	12.5568	12.9523	0.0456851	0	11.5756	0.00652644	0.136159	0.129633
Madcam1	ENSMUSG00000020310	7913.69	-1.70805	0.224738	1.29407e-14	5.88376e-13	-7.6002	91.1978	48.4055	66.938	38.9282	184.995	78.6625	135.006	41.5428	147.984	43.5514	49.4761	79.9553	220.392	77.5981	68.485	88.7455	59.6743	250.185	243.525	231.039	79.8557	96.0106	188.041	73.7079	57.4105	-16.2974
Doxl2	ENSMUSG00000068536	232.89	-4.26405	0.487782	1.31103e-14	5.94962e-13	-8.74171	7.2161	0.46137	0	0.397779	2.12853	0.0131886	1.78758	0.291457	8.33044	0.217632	0.231849	0.131458	2.67284	0	0.3727	0.0703163	0	4.67565	3.78457	1.65783	0	0.303452	4.03169	0.164387	0.191499	0.0271116
Slc44a5	ENSMUSG00000028360	88.1484	-5.36607	0.591418	1.32959e-14	6.02247e-13	-9.07322	1.6146	0.165379	0	0.00459315	0.812623	0	0.344111	0	1.90898	0.00462694	0.0264395	0.0308001	0.50707	0.0213902	0	0.0503444	0.0454412	1.02336	0.918809	0.453705	0.00824329	0	0.947907	0.027859	0.0231779	-0.00468109
Fhod3	ENSMUSG00000034295	219.425	-1.97108	0.253367	1.34995e-14	6.10318e-13	-7.77953	2.7414	0.477675	0.779488	0.389052	0.766235	0.651543	1.54722	0.54082	2.03341	0.311919	0.298032	0.261285	2.2185	0.220655	0.308149	0.381348	0.7165	1.98445	1.45085	1.17739	0.157621	0.0824931	1.73993	0.382518	0.414137	0.0316188
Pex10	ENSMUSG00000029047	4579.67	1.00596	0.137439	1.40976e-14	6.36164e-13	7.31927	38.5424	39.7055	59.0117	70.8749	27.7871	66.1849	43.585	70.2295	40.5666	58.806	74.2992	100.063	41.6267	63.9133	72.7359	92.6945	58.0695	42.2014	42.7807	28.5044	71.6807	71.5987	38.1993	63.5473	75.0052	11.458
Prkg1	ENSMUSG00000052920	323.878	-3.54962	0.413524	1.41842e-14	6.38873e-13	-8.58385	2.5536	0.0227786	0.0508455	0.167359	2.82024	0.4523	2.60925	0.470316	3.16316	0.367972	0.115639	0.30338	1.01307	0.215251	0.0762587	0.0720675	0.0508053	3.14128	1.68969	3.63087	0.342737	0.283931	2.57764	0.2063	0.221077	0.0147767
Slc6a15	ENSMUSG00000019894	393.578	-2.37534	0.29146	1.43002e-14	6.42893e-13	-8.14979	6.25646	0	0	0.360933	2.99583	1.60029	3.19136	1.02364	6.61892	0.622558	0.513104	0.61622	5.07925	1.25419	0.327495	1.2513	0.724413	3.04779	3.94359	1.86082	0.64838	0.683287	4.12425	0.644806	0.730309	0.0855029
Gpha2	ENSMUSG00000024784	481.97	-3.14731	0.374806	1.52684e-14	6.85141e-13	-8.39717	24.3733	4.81975	5.45247	3.9942	32.2723	2.29439	28.6287	0.723748	29.2293	7.18419	4.33012	3.20814	55.5403	2.25395	2.66205	4.27749	4.27438	23.8139	47.1351	62.1668	2.45195	3.33444	37.895	3.32414	3.99889	0.674752
Mup7	ENSMUSG00000073842	213.208	-8.1677	0.927905	1.61705e-14	7.24269e-13	-8.8023	8.0996	0	0	0	11.2795	0.0205141	4.17693	0	27.6772	0	0	0.153734	2.86257	0	0	0	0.110755	1.43126	9.99555	20.7249	0.107733	0	10.7809	0.0183211	0.0377841	0.019463
Il1a	ENSMUSG00000027399	426.709	-3.82946	0.44391	1.7558e-14	7.84952e-13	-8.62666	7.01818	0.0517481	0.00704844	0.0667673	6.48508	0.0970414	8.38917	0.2001	5.6116	1.47551	0.310122	0.236832	7.33816	0.0791675	0.0903859	0.546517	0.528078	8.13359	6.50061	9.3666	0.124256	0.0463392	7.35537	0.0708551	0.480561	0.409705
Cckar	ENSMUSG00000029193	236.606	-5.55645	0.606205	1.79818e-14	8.0241e-13	-9.16596	3.37074	0.00130638	0.0264562	0.0300429	2.60223	0.0222205	1.51057	0.0296884	1.44938	0.013948	0.102563	0.247318	3.42769	0.0984066	0.0532377	0.00770573	0	2.68994	4.65169	2.4142	0.0321317	0.0103605	2.76455	0.0348742	0.0616095	0.0267353
Mup4	ENSMUSG00000041333	295.82	-6.85585	0.710565	1.82491e-14	8.12827e-13	-9.64844	8.96401	0	0	0.288063	8.68949	0	13.5749	0	8.56628	0.384985	0.0269644	0.0722216	18.0885	0	0	0	0	6.70766	15.3894	28.6772	0.0370577	0.507337	13.5822	0.0777707	0.110319	0.0325486
Egfem1	ENSMUSG00000063600	99.9815	-5.78969	0.658247	1.93693e-14	8.60772e-13	-8.79561	1.21619	0	0	0	1.00787	0.00911571	2.55925	0	2.12844	0	0.0946593	0.165497	1.56398	0	0.170377	0.043615	0	2.5979	1.81784	2.70527	0.0572878	0	1.94959	0.0338258	0.0433959	0.00957017
Adh6b	ENSMUSG00000074206	315.501	-4.28493	0.489505	1.93971e-14	8.60772e-13	-8.7536	4.1712	0.0536941	0.161345	0.418758	3.78914	0.1048	3.6725	0.069649	1.77195	0.0854921	0.217335	0.651873	2.24783	0.220576	0.491092	0.219723	0.143843	5.1038	14.2442	9.82183	0.522301	0.0774007	5.6028	0.23303	0.258096	0.0250663
Dkk1	ENSMUSG00000024868	405.417	-2.97217	0.355937	2.01273e-14	8.91533e-13	-8.35028	4.1863	0.0726931	0.0487525	0.634347	8.86516	0.0621676	2.79421	0.437281	4.11136	0.466479	1.12322	0.815495	5.8871	0.0675152	0.427367	0.669706	0.326598	4.45485	4.89312	4.95751	0.118223	0.08923	5.0187	0.126564	0.639018	0.512454
Gm47647	ENSMUSG00000112649	29.0537	-7.45355	0.991819	2.02541e-14	8.93856e-13	-7.51503	0.574374	0	0	0	0.972612	0	0.76476	0	0.0831352	0	0	0	0.62747	0	0	0	0	1.70394	0.922125	1.38071	0	0	0.878641	0	0	0
Lrcol1	ENSMUSG00000072754	354.699	-2.80777	0.34104	2.02392e-14	8.93856e-13	-8.23296	17.1692	1.67331	1.96163	1.98996	19.7078	2.07517	26.8625	2.91579	23.8679	3.26728	2.1273	4.88592	22.6217	1.25075	1.14414	2.77657	1.42389	28.2771	26.3126	4.29623	1.47966	1.02097	21.1394	1.51509	2.76953	1.25444
Umodl1	ENSMUSG00000054134	505.182	-3.27886	0.389045	2.06229e-14	9.08466e-13	-8.42797	2.31478	0.424707	0	0.973275	2.2913	0	8.77785	0.499607	6.46863	0.34925	0.388491	0.11257	3.39235	0.592104	0.167344	0.373536	0.429342	4.93543	8.2814	1.92204	0.61534	1.42993	4.79797	0.461347	0.446582	-0.0147651
Spink7	ENSMUSG00000060201	233.42	-6.28157	0.68908	2.25163e-14	9.88253e-13	-9.11588	17.6342	0	0	0.177765	43.2541	0.146177	45.9305	0	16.1393	1.0861	0.0655422	0.526965	38.4036	0.175649	0	0.0733075	0	5.55808	9.75714	24.8691	0.0292808	0	25.1933	0.0501582	0.275668	0.22551
Mcidas	ENSMUSG00000074651	392.22	-5.79532	0.610466	2.25112e-14	9.88253e-13	-9.49328	8.28919	0.261075	0.0274806	0.00937059	1.95287	0.122605	5.1026	0.0826672	7.29073	0	0.0207988	0.464908	2.66483	0.328739	0.0136253	0.174983	0.0798063	8.78618	4.75108	8.05785	0.0572615	0.0312435	5.86192	0.12029	0.118933	-0.00135659
Krt2	ENSMUSG00000064201	601.522	-4.21468	0.478411	2.26147e-14	9.90763e-13	-8.80976	1.73874	0	0	0.195494	3.91146	0	6.3141	0.26161	7.86984	0.070458	0.14476	1.66092	3.78948	0	0.0764383	0.31305	0.373894	12.7575	11.7963	11.4393	0.0732994	0.0334422	7.45208	0.0261685	0.431455	0.405287
Tbc1d30	ENSMUSG00000052302	548.685	2.07491	0.272632	2.26605e-14	9.90964e-13	7.61068	2.02738	2.12122	0.485989	4.54656	1.32773	1.26018	1.16549	5.37345	1.13666	7.12178	5.12634	4.74406	1.54534	1.3421	1.43693	5.6099	2.88463	1.81465	0.690059	0.544539	1.44968	1.42291	1.28148	1.35986	5.0581	3.69825
Saa4	ENSMUSG00000040017	396.9	-2.59526	0.320524	2.34389e-14	1.02315e-12	-8.09693	7.11697	0.23548	0.199009	0.624591	3.3365	0.129037	5.76273	0.617131	1.52828	1.023	1.50173	0.736835	7.82948	0.0583058	0.24937	0.451105	1.52142	8.69145	5.71352	7.41044	0.310883	1.19273	5.92367	0.339259	0.925115	0.585856
6030468B19Rik	ENSMUSG00000025573	441.526	1.34449	0.188844	2.37983e-14	1.03695e-12	7.11961	4.46695	11.5504	17.7397	12.4907	3.20406	12.114	6.50028	10.4673	6.25247	10.914	16.4856	17.7324	6.86446	12.5405	16.278	13.8095	9.55154	5.18099	6.15844	3.63751	19.5066	22.7443	5.28314	16.0677	13.0644	-3.00324
Rhox11	ENSMUSG00000051038	43.6315	-7.98087	1.029	2.43012e-14	1.05695e-12	-7.75597	0.398264	0	0	0	2.04865	0	1.93236	0	2.48432	0	0	0	1.40248	0	0	0	0	2.79268	8.13581	0.540969	0.0149868	0	2.46694	0.00214097	0	-0.00214097
Gm7961	ENSMUSG00000106821	95.0564	-9.04268	1.0965	2.55073e-14	1.1074e-12	-8.2469	6.17289	0	0	0	0.399331	0.0234882	1.93112	0	2.51992	0	0	0	1.12685	0	0	0	0	1.20326	0.16435	7.09318	0.0271106	0.0228732	2.57636	0.010496	0	-0.010496
Gstm2	ENSMUSG00000040562	1485.87	-1.74642	0.232374	2.57347e-14	1.11526e-12	-7.51555	27.4449	21.1677	9.61786	8.24851	46.2992	10.2184	43.4252	15.3725	38.0372	13.1398	14.7494	8.59861	44.6971	9.7801	9.2126	12.8157	19.9223	66.9187	45.3146	54.2148	9.51689	13.2605	45.794	11.8249	13.2638	1.43896
Tph2	ENSMUSG00000006764	122.714	-6.59725	0.750835	2.63727e-14	1.14086e-12	-8.78655	1.53215	0.671401	0	0	1.41015	0	1.7443	0	0.810687	0	0.0935674	0.0377499	3.26675	0	0	0	0	1.29401	2.01593	0.829966	0	0	1.61299	0.0959145	0.0187596	-0.0771548
Ggt1	ENSMUSG00000006345	622	-2.76074	0.338328	3.00074e-14	1.29576e-12	-8.15995	9.98089	3.02928	0.461736	2.44359	6.89676	0.51645	12.3999	1.55339	19.6589	1.93442	2.48739	2.01947	10.1169	1.68659	2.48321	1.68248	0.667991	15.932	28.8997	6.36023	2.99121	1.93552	13.7807	1.872	1.82696	-0.0450395
Spp1	ENSMUSG00000029304	9533.75	-3.07456	0.368997	3.02236e-14	1.30276e-12	-8.33222	176.286	4.10558	9.30829	40.9318	222.995	2.83206	239.943	7.07278	213.776	16.9941	31.6621	14.631	308.577	5.08342	42.9978	59.6991	13.0502	311.208	247.439	171.08	60.1249	2.11327	236.413	18.0808	26.2916	8.21082
Cck	ENSMUSG00000032532	736.035	-3.30079	0.393834	3.04731e-14	1.31116e-12	-8.38118	36.9252	6.79108	1.22027	2.96746	58.0092	7.34177	39.4502	3.48972	55.6114	12.2941	4.66025	2.22911	77.6578	0.428084	0.929838	5.8601	1.78508	62.6907	21.322	42.5281	2.83818	1.00534	49.2743	2.93637	4.75512	1.81875
Proc	ENSMUSG00000024386	39.7065	-5.19411	0.662351	3.1401e-14	1.34867e-12	-7.84193	0.931694	0	0	0	0.633943	0	1.47159	0	0.644133	0	0.0264652	0.213831	0.736521	0	0	0.045179	0	1.48045	1.15309	1.40241	0.00608279	0	1.05673	0.000868971	0.0407822	0.0399133
Tbc1d4	ENSMUSG00000033083	30733.4	1.32431	0.18766	3.14933e-14	1.35023e-12	7.05693	93.0892	50.7616	153.749	233.989	43.0896	208.679	104.346	224.968	114.035	214.075	180.31	254.553	108.054	187.657	222.092	219.787	142.384	95.9348	98.994	49.9991	149.394	156.681	88.4428	161.288	210.009	48.7216
Lsamp	ENSMUSG00000061080	143.612	-2.07724	0.269079	3.41857e-14	1.46305e-12	-7.7198	2.41922	0.115915	0.122777	0.379521	2.39096	0.817101	2.48435	0.744569	4.87388	0.833993	0.443459	0.514693	1.70674	0.323586	1.20673	0.665282	0.293034	2.30526	2.63731	1.53091	0.385254	0.310215	2.54358	0.468797	0.553507	0.0847104
Synj2	ENSMUSG00000023805	12838.7	1.5566	0.218115	3.4733e-14	1.48383e-12	7.13659	40.8145	12.1367	61.3777	104.608	10.6661	84.596	52.7651	109.419	53.3899	100.341	65.6087	70.6446	27.1913	40.2442	63.173	63.5676	55.2167	24.3619	24.5324	14.0265	53.8338	80.051	30.9685	56.4875	81.3435	24.856
Pfkm	ENSMUSG00000033065	3860.61	1.01094	0.141156	3.53636e-14	1.50542e-12	7.16186	22.3835	24.5824	31.2625	39.6282	9.91215	46.7293	22.022	31.6907	21.4109	37.9721	36.0525	36.9377	19.1404	32.5648	34.8243	31.2187	25.5591	17.865	18.6282	12.1026	45.1612	48.3294	17.9331	37.6363	34.1513	-3.48495
Acp4	ENSMUSG00000012777	102.337	-2.90693	0.357642	3.57377e-14	1.51866e-12	-8.12806	2.33276	0.342274	0.939401	0.274719	1.96466	0.119973	2.70844	0.331261	4.10661	0.068891	0.406301	0.38851	3.10132	0.284878	0.152575	0.13036	0.470036	1.91317	2.02284	1.12655	0.243538	0.0585015	2.40954	0.305877	0.295726	-0.0101517
Lcn5	ENSMUSG00000026937	27.5026	-7.4119	0.995856	4.09052e-14	1.73519e-12	-7.44274	0.264062	0	0	0	2.6456	0	2.23902	0	1.48303	0	0	0	1.60292	0	0	0	0	1.62603	4.22099	1.54487	0	0	1.95332	0	0	0
S100a7a	ENSMUSG00000063767	473.511	-4.75278	0.521971	4.1282e-14	1.74809e-12	-9.10545	13.1385	0	0	0.113732	12.5997	0.137177	13.4364	0.213638	19.9752	0.330398	0.242145	0.826036	19.043	0.0798045	0.0264626	0.157504	2.98769	17.0208	25.0529	5.94545	0.232832	0.0537393	15.7765	0.0757164	0.695877	0.620161
Gm12253	ENSMUSG00000058287	121.145	-4.3409	0.515031	4.17306e-14	1.76398e-12	-8.42842	0.658377	0.00897405	0.132025	0.177247	2.45052	0.0252215	3.05761	0.032781	2.63415	0.146742	0.0635335	0.420152	3.07011	0	0.0238025	0.0235782	0.154179	6.22333	4.29399	3.87789	0.0291897	0.0246735	3.28325	0.0348409	0.145459	0.110618
Ncf1	ENSMUSG00000015950	30220.6	1.36479	0.194185	4.24778e-14	1.79242e-12	7.02834	115.233	215.432	305.836	401.594	83.5806	464.833	146.58	288.698	173.691	267.022	328.344	350.754	130.7	478.074	493.324	278.852	164.074	122.614	113.965	85.4997	370.978	312.455	121.483	377.276	297.048	-80.2278
Gm28136	ENSMUSG00000100988	316.605	-5.59302	0.674565	4.32292e-14	1.82093e-12	-8.2913	0	0	0	0.0865854	0.654935	0.277661	2.90455	0	0.458964	0	0.673748	1.09745	51.75	0.248744	9.5908	0.445884	0.364512	35.2922	63.0023	30.0181	5.1691	0.568039	23.0101	2.26491	0.381168	-1.88374
Gm12872	ENSMUSG00000084082	36.0954	-7.34364	0.992198	4.34246e-14	1.82596e-12	-7.40139	8.61642	0	0	0	14.3005	0	2.75143	0	10.9364	0	0	0	15.2362	0	0	0	0.177507	13.3797	1.84853	3.5478	0	0	8.82713	0	0.0253581	0.0253581
Bcan	ENSMUSG00000004892	150.183	-2.6374	0.330372	4.38894e-14	1.84228e-12	-7.98312	3.9185	0.0314623	0.0388849	0.116765	1.0282	0.250551	3.65748	0.451001	2.83554	0.0991474	0.423821	0.452105	3.51722	1.13069	0.627361	0.570901	0.670389	2.06681	2.009	1.9075	0.380297	0.810359	2.61753	0.467086	0.397733	-0.0693537
Stap1	ENSMUSG00000029254	1074.97	1.0474	0.147456	4.43592e-14	1.85876e-12	7.10314	8.5525	19.2896	15.7725	20.1252	5.90725	12.6277	8.79127	14.2165	7.7845	14.7602	14.2784	15.5362	6.38698	21.0011	16.8489	12.9587	13.3845	10.6534	6.36893	6.00118	19.2442	13.1161	7.55575	16.8428	15.0371	-1.80574
Gm9999	ENSMUSG00000056509	23.6807	-5.51396	0.835429	4.58098e-14	1.9162e-12	-6.60016	6.33079	0	0	0	2.53691	0	2.3955	0	3.52367	0	0.477608	0	4.95806	0	0	0.174181	0	5.69851	2.14109	2.20046	0	0	3.72312	0	0.0931128	0.0931128
Spaca7	ENSMUSG00000010435	46.6959	-6.25841	0.851999	4.60798e-14	1.92415e-12	-7.34555	2.41088	0	0	0	2.19564	0	1.29701	0	1.11967	0	0.0361906	0	2.22001	0.104224	0	0	0.210687	1.08174	7.20409	2.98002	0	0	2.56363	0.0148891	0.0352682	0.0203791
Tpsg1	ENSMUSG00000033200	322.313	-4.73645	0.539002	4.64344e-14	1.9356e-12	-8.78743	10.5509	0	0	0.579462	15.095	0.0211887	9.26328	0.11869	12.9238	1.13726	0.615274	0.475734	12.0201	0	0.38884	0.100802	0	16.2649	15.3885	10.083	0.0320501	0.601842	12.6987	0.149132	0.432461	0.283329
Tafa1	ENSMUSG00000059187	1418.13	2.04815	0.274134	4.81864e-14	2.00515e-12	7.47135	6.56667	33.1774	27.8406	33.201	4.9149	39.0479	4.18767	16.1492	4.74276	21.9742	22.17	16.9574	5.07495	16.5439	27.0005	12.1682	11.4049	2.50948	4.14017	5.83994	33.5894	35.9629	4.74707	30.4518	19.1464	-11.3054
Gm5541	ENSMUSG00000103406	104.805	-5.5508	0.632021	5.00971e-14	2.08106e-12	-8.78262	2.02947	0	0	0.0401751	3.82655	0.355882	4.51805	0	5.11996	0	0.206227	0.299095	3.30268	0	0.123328	0.0938686	0	4.60891	5.59303	1.87101	0.1041	0.482332	3.85871	0.152235	0.091338	-0.0608967
Itga7	ENSMUSG00000025348	512.127	-3.32106	0.391015	5.1427e-14	2.13262e-12	-8.49344	4.53795	0.14562	0.184481	0.145859	1.30495	0.619525	10.0396	0.42454	7.28525	0.279952	0.389606	0.679729	5.33614	0.267383	0.478745	0.375892	0.897039	6.52736	3.17551	1.32952	0.668635	0.528666	4.94203	0.413294	0.456088	0.0427946
Tbx15	ENSMUSG00000027868	3323.68	1.92676	0.261236	5.44916e-14	2.25582e-12	7.37555	9.65605	13.1105	16.4884	51.3351	3.98893	46.7695	12.1894	32.1048	8.91694	32.4563	35.884	30.7116	8.67	23.2187	32.8738	24.6116	14.2596	9.9522	12.6715	5.40179	41.5771	59.5713	8.93084	33.3728	31.6233	-1.74949
Dnah14	ENSMUSG00000047369	379.303	-2.00145	0.262362	5.52923e-14	2.28504e-12	-7.62857	3.27053	0.231555	0.226898	0.87387	4.28336	1.35294	4.62579	1.06602	3.81157	0.840332	0.936396	0.8503	2.99563	1.13834	0.8362	0.53123	0.307228	3.94075	2.64255	1.6009	0.557356	0.900487	3.39639	0.749111	0.772197	0.0230857
Man1b1	ENSMUSG00000036646	4285.94	1.02069	0.144003	5.57916e-14	2.30171e-12	7.08796	25.2522	9.27464	17.5713	37.7495	8.96549	39.3043	25.811	45.0565	22.7837	41.0876	31.4703	32.7028	18.7032	26.2993	24.8145	28.2549	25.8678	15.4047	13.153	15.106	18.1906	27.5711	18.1474	23.2894	34.5985	11.3091
Opalin	ENSMUSG00000050121	160.289	-4.17995	0.490517	5.79298e-14	2.38583e-12	-8.52152	3.4491	0.0853577	0.0894147	0.0376735	3.60763	0.119207	1.42856	0.190628	1.56165	0.0863955	0.144704	0.0652154	2.65356	0.0171653	0.0761999	0.0473066	0.265606	3.23512	0.473505	1.85499	0.11026	0.0336381	2.28301	0.0758919	0.119647	0.0437552
B3galt5	ENSMUSG00000074892	9024.14	2.25919	0.29764	6.02621e-14	2.47765e-12	7.59034	25.1287	7.22123	49.8898	78.2347	2.77994	65.2738	19.0761	58.3187	23.0686	87.2051	49.7799	40.7797	10.9441	18.3678	38.4776	30.6958	33.7609	9.59177	9.64338	4.38337	40.4081	70.6631	13.077	41.4716	54.1107	12.639
Cfap46	ENSMUSG00000049571	467.668	-3.61349	0.428702	6.04542e-14	2.4813e-12	-8.4289	2.20197	0.2773	0.968648	0.120813	4.36206	0.0231201	7.19644	0.573063	2.07962	0.0975918	0.343718	0.439628	3.93594	0.188239	0.210874	0.365396	1.52296	9.37147	8.98592	5.75166	0.0400804	0.67169	5.48563	0.339993	0.494739	0.154746
Nat8f6	ENSMUSG00000079495	42.1687	-5.4104	0.703588	6.10534e-14	2.49738e-12	-7.68973	0.629635	0	0	0.0159653	1.26115	0	0.725545	0.0140999	0.66876	0.0127166	0.0713823	0.0522319	1.51686	0	0	0	0	1.42247	2.13191	0.21285	0.0122939	0.0204304	1.07115	0.0046749	0.0237708	0.0190959
Car3	ENSMUSG00000027559	635.048	-4.00275	0.469803	6.10357e-14	2.49738e-12	-8.52006	13.3284	0.026025	0.0192879	1.6392	15.6871	0.174028	11.1013	0.129266	16.6414	1.18534	1.01338	0.781912	34.7979	0.512842	0.318046	0.414885	1.05863	14.1098	19.7869	2.54139	0.184308	1.09733	15.9993	0.333124	0.888946	0.555821
Myoc	ENSMUSG00000026697	236.537	-5.94672	0.65768	6.28882e-14	2.56806e-12	-9.04196	4.732	0	0	0	2.25903	0	2.33292	0.139398	10.9024	0	0.0377577	0.0620364	4.36226	0	0	0.150408	0	3.11229	4.03853	2.30834	0.00868588	0	4.25598	0.00124084	0.0556571	0.0544163
A430060F13Rik	ENSMUSG00000043522	41.431	-5.99715	0.822335	6.34606e-14	2.58267e-12	-7.29283	6.06944	0	0	0	6.15011	0	8.82086	0	2.00784	0	0.127392	0.818752	12.9983	0	0	0	0	16.6492	5.96205	5.5542	0	0	8.0265	0	0.135163	0.135163
Cpne5	ENSMUSG00000024008	411.98	-2.19392	0.282579	6.42285e-14	2.6095e-12	-7.7639	6.5373	1.08349	1.597	0.912359	3.4149	0.989886	7.06836	0.853103	4.06848	2.3714	0.915878	1.18586	6.45758	0.731919	0.814827	0.471225	1.2887	5.13957	6.84509	5.24192	0.528393	0.822906	5.59665	0.938346	1.14265	0.2043
Vmn1r181	ENSMUSG00000097425	171.666	-3.04041	0.368489	6.59956e-14	2.67677e-12	-8.25102	0.723646	0.090663	0.190634	0.118551	0.403471	0.173687	1.40459	0.205494	0.61553	0.200824	0.148054	0.0807554	3.16843	0.0433527	0.183226	0.120777	0.218231	2.84004	2.09237	1.61919	0.0810318	0.111226	1.60841	0.124832	0.156098	0.0312665
Pnlip	ENSMUSG00000046008	174.404	-6.75347	0.746775	6.87951e-14	2.78562e-12	-9.04352	3.31441	0	0	0	5.88547	0.0309784	6.01115	0	2.68418	0	0.0564589	0.298357	7.54107	0.0584375	0.0847814	0.0160633	0	3.27179	3.54018	5.30879	0	0.0437523	4.69463	0.0311357	0.0529827	0.0218471
Lcn6	ENSMUSG00000045684	260.446	-7.39712	0.795465	6.98677e-14	2.8243e-12	-9.29911	8.85701	0	0	0	23.4232	0	12.8011	0	21.5049	0	0.0388982	0	25.1121	0	0	0.0440066	0.950408	15.4547	32.1182	10.62	0.0177177	0.0612444	18.7364	0.0112803	0.147616	0.136336
Il12rb1	ENSMUSG00000000791	1635.8	1.5878	0.225009	7.11057e-14	2.86952e-12	7.05662	4.39673	9.45451	19.0011	18.8234	1.97806	19.4008	5.33408	14.2094	6.01937	14.5187	21.9352	17.2624	8.47971	19.3051	21.681	16.167	13.5308	9.19326	7.99797	4.291	25.9918	35.0884	5.96127	21.4175	16.6353	-4.78225
Nxpe5	ENSMUSG00000047592	321.809	-4.45631	0.505608	7.32635e-14	2.95165e-12	-8.81377	1.40873	0.0232602	0.127829	0.0611209	2.96016	0.103759	5.23566	0.15205	8.95853	0.0934148	0.443052	0.20062	5.91332	0.0913308	0.0555122	0.0494596	0.0878055	3.61525	1.14269	1.63984	0.13063	0.136497	3.85927	0.0955454	0.15536	0.0598149
Plekha2	ENSMUSG00000031557	26635	1.01181	0.143546	7.54058e-14	3.03288e-12	7.04871	110.201	79.6969	165.916	220.177	54.6963	220.814	105.303	179.393	101.509	197.647	174.816	183.894	99.8376	170.524	182.516	170.193	149.534	103.262	120.694	60.6087	184.781	241.392	94.5139	177.949	182.237	4.28801
Fcnb	ENSMUSG00000026835	78.5371	-6.30963	0.772174	8.48473e-14	3.40692e-12	-8.17126	1.38931	0	0	0	3.0408	0	4.49703	0	2.16589	0	0.0385373	0	6.24291	0	0.14417	0.232762	0.0306444	0.930991	1.92279	3.51039	0.185746	0	2.96251	0.0471309	0.0431349	-0.00399608
Serpina3a	ENSMUSG00000041536	264.097	-6.91182	0.773338	8.50166e-14	3.40803e-12	-8.93765	1.63356	0	0	0	3.60077	0	2.82867	0	5.72186	0	0.0345925	0.512909	1.6872	0.0266182	0	0.0816658	0.0179894	7.29758	18.1739	17.1585	0.720712	0.0577126	7.26277	0.115006	0.092451	-0.0225551
Gm12173	ENSMUSG00000080970	114.815	-5.69099	0.682175	8.63668e-14	3.4564e-12	-8.34243	9.82463	0	0	0.1407	13.0975	0	8.44729	0.76915	19.0185	0.134286	0.225562	2.09431	22.052	0	0	0.242841	0	39.9178	24.3668	124.307	0	0	32.6289	0	0.515264	0.515264
Serpina11	ENSMUSG00000063232	419.561	-2.564	0.319997	8.67932e-14	3.46769e-12	-8.01257	5.0442	0	0.538497	0.847176	7.80128	0.872738	9.25998	0.908032	10.6035	1.06853	2.29342	3.14738	9.91941	2.56649	1.71041	2.52689	0.925124	15.1915	14.8809	4.23564	1.57079	1.08723	9.61705	1.19231	1.67379	0.481485
Pou4f2	ENSMUSG00000031688	40.9224	-6.26177	0.868571	9.07778e-14	3.61976e-12	-7.20928	0.324248	0	0	0	0.352017	0	0.493899	0	0.508473	0	0	0.0377308	0.690235	0.00927627	0	0	0	0.116162	0.613366	0.364076	0	0	0.43281	0.00132518	0.00539012	0.00406494
Gnat2	ENSMUSG00000009108	245.579	-2.74973	0.344671	9.09004e-14	3.61976e-12	-7.97785	4.62831	1.26021	0	0.198329	5.51943	1.12184	2.91997	0.538109	2.57795	0.783633	0.844128	1.40509	5.82817	0.992587	0.892029	1.1247	0.660911	6.78041	4.08605	8.50201	0.476924	0.362455	5.10529	0.729435	0.793556	0.0641219
Hoxb9	ENSMUSG00000020875	220.451	-2.90874	0.36318	9.36899e-14	3.72467e-12	-8.00909	0.809252	0.0301775	0.0408894	0.207938	2.86447	0.267412	3.21346	0.495449	2.81182	0.205198	0.376032	0.682259	2.77667	0.269897	0.243552	0.167897	0.441081	4.43367	3.89451	1.91593	0.0563518	0.0924028	2.83997	0.142955	0.367979	0.225024
Mogat2	ENSMUSG00000052396	874.79	-3.85606	0.458153	9.47835e-14	3.76193e-12	-8.41654	6.62634	1.40619	0	1.27183	10.4517	0.592135	16.8182	0.533664	15.5602	0.814465	1.91049	2.50177	24.2606	0.816575	1.37145	1.15709	0.0586184	23.074	35.4369	20.8518	0.598514	1.39958	19.135	0.883492	1.17827	0.294782
Olfr328	ENSMUSG00000057654	133.795	-4.01117	0.481727	9.80981e-14	3.88708e-12	-8.32665	2.45264	0.0469205	0.13685	0.0829244	2.31968	0.24596	2.95784	0.222378	2.17867	0.0929114	0.121082	0.0647165	1.77477	0.0942496	0.0690388	0.0895804	0.125213	1.36678	3.66291	0.11042	0.103757	0.0415277	2.10297	0.105472	0.114115	0.00864306
Gsta5	ENSMUSG00000074179	89.4207	-3.90638	0.4764	1.01978e-13	4.03416e-12	-8.1998	4.92896	0.02411	0.0366296	0.17255	3.91703	0.0425547	3.12872	0.375873	1.34831	0.56692	0.0776049	0.311026	4.23116	0.583729	0.0805916	0.175836	0.05452	5.1398	3.102	5.11578	0.156151	0	3.86397	0.131967	0.247761	0.115795
Ighv1-69	ENSMUSG00000094502	21.9788	-7.03691	0.978594	1.0524e-13	4.15638e-12	-7.19083	1.51655	0	0	0	4.12366	0	3.91837	0	1.58539	0	0	0	1.44061	0	0	0	0	8.53137	7.26305	7.31746	0.0631234	0	4.46206	0.00901763	0	-0.00901763
Gm6619	ENSMUSG00000095577	113.752	-6.93891	0.827546	1.0708e-13	4.2221e-12	-8.38492	5.97788	0	0	1.32888e-08	12.2245	0	9.6859	0	5.6364	0	0	0.426858	11.5226	0	0	0.0595693	0.183465	4.91771	1.56626	24.9831	0	0	9.56429	0	0.0956988	0.0956988
Klk1b5	ENSMUSG00000066512	363.183	-2.81362	0.351155	1.09335e-13	4.30399e-12	-8.01248	11.0804	0	5.98424	1.00151	12.3229	0.672859	5.31747	1.76258	9.81636	0.783696	2.08478	1.24234	7.74143	0	0.416243	0.961334	0.560521	7.82282	4.54545	11.7938	0.244362	0.0239658	8.80507	1.04881	1.19954	0.150727
Tekt1	ENSMUSG00000020799	220.887	-3.97533	0.474508	1.14619e-13	4.50459e-12	-8.37779	5.60206	0.0172979	0	0.413219	4.14251	0.582825	6.59719	0.268404	5.16406	0	0.22912	0.303079	8.21108	0.331639	0.137515	0.17383	1.18991	6.44162	7.11277	3.89546	0.0140362	0.189592	5.89584	0.181844	0.368223	0.186379
Gm10238	ENSMUSG00000068348	107.036	-6.08869	0.698714	1.15021e-13	4.50668e-12	-8.71413	10.3793	0	0	0	30.778	0	17.1953	0	14.3164	0	0.661582	0.88651	26.0543	0.138858	0.303904	0.73277	0	15.9081	19.0903	9.70695	0	0	17.9286	0.0632516	0.325837	0.262586
Gpx6	ENSMUSG00000004341	4878.05	-1.78353	0.242837	1.15047e-13	4.50668e-12	-7.34456	76.6975	25.9784	47.8868	23.5817	114.822	13.0433	69.041	23.7694	79.9008	30.4302	34.8048	47.1729	111.768	28.7916	23.1248	34.5135	23.8294	121.658	162.891	141.819	18.5718	25.7955	109.825	26.1703	31.1574	4.98711
Tpsab1	ENSMUSG00000024173	174.492	-5.0022	0.580641	1.16865e-13	4.57045e-12	-8.61496	2.47699	0	0	0.0195928	4.53551	0	5.21909	0.222124	2.89721	0	0.5234	0.140702	4.91405	0	0	0.0891445	0.0204005	5.18138	7.23359	6.01858	0.197981	0.0305073	4.80955	0.0326412	0.145052	0.112411
Ccdc39	ENSMUSG00000027676	114.254	-4.04123	0.487499	1.17055e-13	4.57045e-12	-8.28973	1.73016	0	0.238415	0.0300312	0.563866	0.00586117	1.705	0.0388621	2.46398	0.111498	0.152914	0.069498	0.756749	0.0772489	0.311938	0	0.0353602	0.708249	0.956068	1.07973	0.0793801	0	1.24548	0.101835	0.0625949	-0.0392399
Fsd2	ENSMUSG00000038663	3165.86	1.95976	0.269121	1.17526e-13	4.58142e-12	7.28207	10.3408	2.31498	6.21404	31.4477	2.73607	5.30262	8.93299	20.9418	5.47639	24.5956	23.8943	28.4676	6.28053	4.83292	6.00657	17.9954	9.62552	7.88393	5.7402	3.2351	7.00814	10.2781	6.32826	5.99391	22.424	16.4301
Fam151a	ENSMUSG00000034871	1604.77	-6.36833	0.678392	1.22456e-13	4.76588e-12	-9.38739	6.94786	0	0	0	7.65097	0	17.204	0.199457	12.7009	0.333529	0.427253	0.323638	29.8895	0.201367	0.181929	0.413283	0.0150704	30.8475	89.9642	37.1798	0.152457	0.347086	29.0481	0.12612	0.244604	0.118484
Ambp	ENSMUSG00000028356	483.993	-3.54945	0.429585	1.29196e-13	5.02008e-12	-8.2625	15.6594	2.22253	0	2.69934	15.1444	0.656421	14.1137	0.497608	22.9299	0.276653	2.50064	0.550905	15.8923	0.426304	1.54514	1.00487	0.648297	14.0173	12.262	13.2515	0.0719941	3.28353	15.4088	1.17227	1.16833	-0.00394487
Hmx1	ENSMUSG00000067438	95.5295	-4.88068	0.589652	1.30606e-13	5.06667e-12	-8.27721	2.61717	0	0	0.102656	1.41098	0	1.52789	0	2.43374	0	0.275379	0.144355	4.62317	0	0	0.155323	0.0141783	3.346	6.57028	1.03	0	0.0211704	2.9449	0.00302435	0.0988417	0.0958173
Lao1	ENSMUSG00000024903	162.817	-8.95151	1.11671	1.31615e-13	5.09761e-12	-8.01595	0.985519	0	0	0	2.23834	0	2.1983	0	1.33877	0	0.00817139	0	1.8201	0.0651309	0	0	0.00844746	8.88578	2.21361	0.00426236	0	0	2.46058	0.00930442	0.00237412	-0.0069303
2210409E12Rik	ENSMUSG00000081766	121.101	-2.62076	0.330007	1.33269e-13	5.15336e-12	-7.94155	16.4396	0	0	2.93626	24.8139	0.437881	27.0016	1.52735	16.8235	1.30854	5.72838	3.9705	25.7769	2.49938	5.03877	7.04639	6.20971	26.0357	33.6539	14.8753	0.593357	2.91542	23.1775	1.64069	4.10387	2.46319
Ppp1r32	ENSMUSG00000035179	185.981	-3.79499	0.453441	1.3485e-13	5.2061e-12	-8.36932	3.38957	0.742527	0	0.546956	4.77973	0	4.61481	0.263743	4.6176	1.04706	0.221532	0.230386	4.87956	1.1664	0.312704	0.172619	0.0328835	3.94787	5.92836	6.15423	0.232624	0	4.78897	0.350608	0.359312	0.00870431
Gdnf	ENSMUSG00000022144	160.467	1.89482	0.262129	1.37249e-13	5.29024e-12	7.22859	0.227318	0.242995	0.648828	0.956695	0.419937	0.419821	0.447043	0.925044	0.224491	1.29007	1.31953	1.50539	0.407563	0.872969	0.329807	1.29301	1.35098	0.425317	0.340994	0.178722	0.372406	0.785285	0.333923	0.524587	1.23439	0.709803
Gm5458	ENSMUSG00000095024	22.7069	-7.11937	0.986911	1.43299e-13	5.51461e-12	-7.21379	1.20696	0	0	0	1.14436	0	0.71013	0	1.57139	0	0	0	0.119085	0	0	0	0	1.90487	0.756648	0.501955	0	0	0.989424	0	0	0
Ccl12	ENSMUSG00000035352	95.9804	-6.82963	0.849554	1.44141e-13	5.53814e-12	-8.03907	7.03262	0	0	0	18.6219	0	1.19446	0.232693	7.6616	0.104241	0	0.0887492	2.79891	0	0.18799	0	0.0695053	8.42162	27.359	5.49658	0	0.313115	9.82334	0.0715865	0.0707412	-0.000845304
Tmprss11a	ENSMUSG00000072845	153.507	-3.65346	0.445531	1.44866e-13	5.55711e-12	-8.20023	2.72541	0.0529655	0.113299	0.211146	1.48268	0.110524	1.63055	0.116668	3.74154	0.0791414	0.106315	0.248211	0.788378	0.0942646	0.125055	0.0346131	0.0633128	1.46353	2.56326	0.428818	0.0654674	0.0375558	1.85302	0.0855903	0.122772	0.0371821
Myocos	ENSMUSG00000091060	31.4691	-7.11107	0.988374	1.453e-13	5.5649e-12	-7.19472	0.805718	0	0	0	2.50258	0	0.591652	0	3.81066	0	0	0	1.45098	0.0865526	0	0.0721454	0	1.7404	6.31029	2.57323	0.0447081	0	2.47319	0.0187515	0.0103065	-0.00844502
Hddc3	ENSMUSG00000030532	1180.21	-1.51739	0.214687	1.4819e-13	5.66657e-12	-7.0679	54.8723	25.4478	23.7789	23.8078	40.7596	16.5899	41.6016	14.9065	72.7844	20.8226	16.6238	15.169	62.7936	26.5698	19.5536	10.7244	14.5613	43.3975	64.1907	34.6752	18.5512	23.3813	51.8844	21.9818	16.6593	-5.32244
Myl3	ENSMUSG00000059741	229.544	-3.8206	0.462574	1.49735e-13	5.71653e-12	-8.25944	8.95645	0	0.0141514	0.737854	10.5721	0.74658	7.16723	0.197941	11.8426	0.711019	0.348904	1.39901	19.586	0.989082	1.13449	0.119807	1.8006	12.7549	13.6144	4.43043	1.07521	1.74822	11.1155	0.815391	0.759305	-0.0560861
Hcrt	ENSMUSG00000045471	57.9259	-5.10812	0.644657	1.50216e-13	5.72583e-12	-7.92379	6.54258	0	0.171517	0.272762	3.08805	1.44734	1.70901	0	5.19623	0.0460298	0.226197	0.303709	2.1177	0	0.162119	0.0635295	0	12.2886	4.33936	7.37716	0.330543	0.0892323	5.33233	0.314393	0.130318	-0.184075
Olfr374	ENSMUSG00000046881	224.406	-1.16347	0.166814	1.50941e-13	5.74435e-12	-6.97464	3.07321	0.596213	0.873144	1.10988	2.10896	1.11085	2.4203	1.13179	2.37611	0.874378	1.09746	1.05407	2.4132	0.736745	1.01738	0.678611	1.01784	2.25997	2.9001	1.82991	1.16241	0.582227	2.42272	0.868425	0.994861	0.126437
Tpo	ENSMUSG00000020673	127.897	-5.49868	0.638717	1.5479e-13	5.88153e-12	-8.60896	1.70767	0	0	0	1.86796	0	1.94403	0.0835561	4.58119	0	0.0502319	0.0365277	1.20425	0.00898876	0	0	0.01728	1.29914	1.0294	0.270973	0	0	1.73808	0.00128411	0.0267994	0.0255153
Gm136	ENSMUSG00000071015	29.1188	-5.68816	0.820565	1.62307e-13	6.15742e-12	-6.932	0.934655	0	0	0	0.459643	0	1.05569	0	0.780689	0	0.0994584	0	1.01459	0	0	0	0	1.75048	0.644685	0.491563	0.00761395	0	0.891499	0.00108771	0.0142083	0.0131206
H2-Q1	ENSMUSG00000079507	596.691	-4.42551	0.518881	1.78968e-13	6.77882e-12	-8.52895	8.76938	1.73137	0.0609566	0.904186	8.13271	0.464325	12.5833	0.133241	3.82587	0.0538116	0.291902	0.602201	6.81549	0.474506	0.175382	0.195401	0.110792	5.62421	15.9304	3.47697	0.105409	0.0515617	8.14478	0.437644	0.327362	-0.110282
Agbl1	ENSMUSG00000025754	36.9015	-4.54965	0.598965	1.81047e-13	6.84677e-12	-7.59585	0.300775	0.00621349	0	0.0154942	0.214033	0	0.196025	0	0.673303	0.0104988	0.0269941	0.0189489	0.219903	0.042807	0.0160766	0	0.0276491	0.185552	0.62424	0.501575	0.0024545	0	0.364426	0.00965022	0.0142264	0.00457622
Prss51	ENSMUSG00000052099	79.2099	-4.94113	0.608099	1.87315e-13	7.07268e-12	-8.12553	1.49499	0	0.0173265	0.114904	2.77814	0	3.23222	0	2.55677	0	0.209931	0.281203	7.39939	0.136384	0	0.254282	0	2.97924	2.11323	5.94227	0	0	3.56203	0.0219586	0.122903	0.100944
Rgn	ENSMUSG00000023070	335.69	-2.17312	0.283944	1.88133e-13	7.09242e-12	-7.65336	8.0415	1.61505	0	1.05078	8.15316	0.831715	4.22927	1.38956	5.66161	0.856444	2.06353	1.55561	4.7442	0.260853	0.828331	1.15235	1.9006	5.51974	10.0546	5.06032	0.74832	0.297616	6.43305	0.654555	1.42413	0.769571
Mfsd9	ENSMUSG00000041945	1539.14	1.51647	0.221287	1.95341e-13	7.34116e-12	6.85292	7.31582	6.43707	7.71638	14.3042	1.81629	14.8511	4.00448	13.7339	6.87739	16.6536	13.0695	12.8326	5.8525	6.65491	10.7825	11.2933	9.84932	4.8599	4.80672	3.27551	12.2851	15.2963	4.85108	10.5748	13.1052	2.53043
Olfr329	ENSMUSG00000064252	126.435	-4.92269	0.577333	2.11644e-13	7.94143e-12	-8.5266	3.97763	0.0160981	0.20452	0.0366048	0.814816	0.106366	2.40494	0.0485356	1.14766	0.0317449	0.0441287	0.035788	1.41101	0.028963	0.0790145	0.0259226	0.0419738	1.3265	1.05276	0.0189157	0.0316971	0.0145087	1.51928	0.0687382	0.0378141	-0.0309242
Shisal2a	ENSMUSG00000059816	31.3238	-4.89735	0.663331	2.14069e-13	8.01991e-12	-7.38297	4.16197	0	0	0	3.10679	0	4.42729	0	2.55578	0.135746	0.110693	0.223005	1.77805	0	0	0.124456	0	3.02728	0.778622	3.54618	0	0	2.92274	0	0.0848427	0.0848427
Il22ra2	ENSMUSG00000039760	83.0186	-6.22525	0.781046	2.21541e-13	8.27408e-12	-7.97041	0.352453	0	0	0	0.342626	0	1.26664	0	0.803458	0	0	0.109913	1.79213	0.0121689	0	0.017339	0	2.78526	0.981603	0.953728	0.00350595	0.0234704	1.15974	0.00559218	0.0181788	0.0125867
Gm8362	ENSMUSG00000090404	59.5829	-5.99666	0.752903	2.25324e-13	8.4023e-12	-7.96471	0.881829	0	0	0	3.13435	0	2.44802	0	2.45209	0.0233481	0	0.0658148	1.89629	0	0	0.173197	0	1.26787	5.03436	1.18947	0	0	2.28804	0	0.0374799	0.0374799
Nuggc	ENSMUSG00000061356	144.789	-3.75242	0.458758	2.29802e-13	8.52972e-12	-8.17953	2.86955	0	0.529432	0.206459	0.853223	0.380216	2.16213	0.342573	2.22876	0.193557	0.0886196	0.0484264	1.7787	0.241382	0.454631	0.0924597	0.00763049	1.45736	3.12907	0.600259	0.319538	0.843307	1.88488	0.395501	0.139961	-0.25554
Stac	ENSMUSG00000032502	1775.42	1.79013	0.253757	2.29805e-13	8.52972e-12	7.0545	3.37906	15.0297	29.5676	28.0331	4.76459	38.2956	4.57074	22.4336	9.8536	24.6681	21.3782	21.5307	8.13912	15.4196	35.3678	17.0533	15.7713	6.53461	8.70603	5.44156	35.9216	44.093	6.42366	30.5279	21.5526	-8.97526
Tdpoz9	ENSMUSG00000094328	67.3147	-6.84554	0.91036	2.34437e-13	8.68826e-12	-7.51959	0.86193	0	0	0	1.28432	0	0.0753341	0.00319807	0.854889	0	0.0192896	0	0.518858	0	0	0.0376428	0	0.749539	1.72122	1.54	0	0	0.950762	0	0.00859007	0.00859007
Abca13	ENSMUSG00000004668	1889.2	-1.71878	0.239894	2.42359e-13	8.96803e-12	-7.16477	4.38205	0.144454	0.346345	0.700669	3.01092	0.783861	2.60332	1.20397	3.01619	1.39888	0.784423	0.77397	2.81164	0.822151	0.780252	0.415117	0.990061	2.13914	3.84815	2.96768	0.758555	0.433793	3.09738	0.581344	0.895298	0.313954
Ctsj	ENSMUSG00000055298	291.413	-7.52612	0.822628	2.52221e-13	9.31861e-12	-9.14887	12.5584	0	0	0	5.71132	0.0136354	0.878998	0	18.1859	0.0162263	0.313469	0.0592949	4.51263	0	0	0.0340208	0	1.74915	9.38583	17.381	0.00792695	0	8.79541	0.00308033	0.0604302	0.0573498
Acan	ENSMUSG00000030607	115.609	-7.0996	0.850191	2.52961e-13	9.33163e-12	-8.3506	0.430108	0	0	0	0.662105	0	1.1489	0	1.98428	0	0.0437497	0	1.04978	0	0	0	0	0.778181	0.907715	0.422299	0.00218597	0	0.922921	0.000312281	0.00624995	0.00593767
Fam47e	ENSMUSG00000057068	52.03	-5.10529	0.657312	2.60522e-13	9.58093e-12	-7.76692	1.32657	0	0.346316	0	1.82004	0.0125795	0.879777	0.0814174	2.36951	0.0254753	0.142262	0.0349359	0.939407	0	0	0.0721675	0	0.71102	3.18962	2.9299	0.0385584	0	1.77073	0.0567792	0.050894	-0.00588518
Csn1s2a	ENSMUSG00000061937	1126.67	-4.79767	0.54624	2.60914e-13	9.58093e-12	-8.78309	48.1917	0	0	1.56586	77.7085	0.0624479	36.9179	0	43.314	1.45041	0.973856	5.43448	54.352	5.78376	0.298349	1.75352	1.75517	63.0443	64.1182	26.445	0.074351	0.227812	51.7615	0.92096	1.84761	0.926653
Fgg	ENSMUSG00000033860	1477.23	-4.79977	0.546416	2.6818e-13	9.83272e-12	-8.7841	44.3715	0	0.925376	1.2481	29.9411	0.0289329	47.0035	0.489547	26.958	0.28736	1.58125	2.92161	40.9335	0.0942853	0.10834	0.584449	0.0248894	34.912	20.0055	15.7664	0.0165634	0.0185739	32.4864	0.170296	1.0196	0.849304
Ifit1bl1	ENSMUSG00000079339	573.568	-2.75675	0.35158	2.76608e-13	1.01263e-11	-7.84101	7.48337	0.508443	0	0.523649	7.4657	0.00717815	4.11452	0.941063	3.06689	1.74114	1.40261	0.869917	8.97325	0.0140651	0.0266635	0.493348	1.89073	13.8251	11.6952	7.66843	0.404596	0.436618	8.03656	0.199652	1.12321	0.923556
Oosp2	ENSMUSG00000055895	43.1832	-5.3509	0.717044	2.84358e-13	1.03942e-11	-7.46244	4.15613	0	0	0.200403	5.14992	0	4.93827	0	3.5987	0	0.132052	0.0591601	2.83344	0	0	0.101007	0	1.79882	0.716754	5.07033	0	0	3.5328	0	0.0703746	0.0703746
Vmn1r203	ENSMUSG00000069289	142.417	-1.222	0.179176	2.90333e-13	1.05965e-11	-6.82015	0.554594	0.135874	0.166807	0.237737	0.351615	0.235482	0.576033	0.209172	0.611557	0.203553	0.137064	0.147293	0.444644	0.138679	0.105255	0.0806227	0.125203	0.352203	0.331842	0.228098	0.120573	0.0980564	0.431323	0.142961	0.162949	0.0199885
Sgca	ENSMUSG00000001508	185.304	-2.62277	0.340489	2.99041e-13	1.08978e-11	-7.70296	4.69721	2.0438	0.527765	1.00693	4.78419	2.55285	5.2204	0.866361	4.06131	0.151674	1.53664	1.13152	4.55382	2.12198	1.63573	1.07982	0.498113	9.33094	7.55759	5.57441	1.76131	2.27812	5.72248	1.84593	0.895866	-0.950069
Hmgb4	ENSMUSG00000048686	50.6457	-7.79601	1.04607	3.02122e-13	1.09934e-11	-7.45266	0.240057	0	0	0	5.3814	0	2.46763	0	1.22612	0	0.0374626	0	3.18516	0	0	0	0	1.04282	5.0085	5.52075	0	0	3.00906	0	0.0053518	0.0053518
Ppfia2	ENSMUSG00000053825	113.106	-2.46247	0.326372	3.10367e-13	1.12763e-11	-7.54497	0.927604	0.0181645	0.0613843	0.125966	0.760472	0.128535	0.942167	0.216599	0.653172	0.176084	0.131051	0.123968	0.870352	0.0254775	0.110201	0.0853385	0.0475332	0.602516	1.16171	0.282573	0.187905	0.106299	0.77507	0.0911381	0.129506	0.0383679
Serpinb9b	ENSMUSG00000021403	998.742	-4.42553	0.517429	3.21989e-13	1.1681e-11	-8.55291	4.68484	0.0205927	0.0404496	0.23376	7.47684	0.233585	11.099	0.43039	9.07736	0.011107	1.3347	0.385845	19.21	0.766895	1.19007	0.625856	0.617685	20.8858	11.7461	1.66899	1.93439	0.130775	10.7311	0.616679	0.519906	-0.0967732
Trem3	ENSMUSG00000041754	73.2465	-6.19201	0.781992	3.30876e-13	1.19853e-11	-7.91825	3.00635	0	0	0	3.06953	0	1.41117	0	1.39974	0	0.072505	0.0968514	1.84769	0	0	0.164996	0	0.684035	6.64981	5.69414	0.0110816	0.907365	2.97031	0.131207	0.0477646	-0.0834421
Ankrd2	ENSMUSG00000025172	133.439	-4.25632	0.523133	3.50839e-13	1.26893e-11	-8.13622	3.07218	1.46009	0	0.267483	4.59541	0.147303	0.829869	0.127486	2.99897	0.17511	0.377254	0.334769	4.89606	0.159063	0.375926	0.166945	0.0218519	2.84843	6.72581	9.35737	0.153873	0.0653788	4.41551	0.337376	0.210128	-0.127248
Dpys	ENSMUSG00000022304	160.333	-5.73746	0.647845	3.57003e-13	1.28929e-11	-8.85623	5.15787	0	0	0	4.74171	0.00749663	4.15716	0	4.50187	0	0.204368	0.458064	4.43743	0	0.0557535	0.342381	0.10074	2.89229	9.3918	5.54808	0.0082491	0.0119099	5.10353	0.0119156	0.157936	0.14602
Ly6f	ENSMUSG00000022583	179.42	-5.43925	0.633928	3.6677e-13	1.32257e-11	-8.58023	8.63096	0	0	0	8.38828	0.340855	9.73558	0.283933	5.90578	0	0.161725	0.651283	4.95741	0.18861	0.0478236	0.550827	0	13.3112	12.3312	15.3005	0.0295782	0	9.82012	0.0866953	0.235395	0.1487
Car2	ENSMUSG00000027562	1712.82	-2.07606	0.278639	3.73456e-13	1.34466e-11	-7.4507	40.8831	7.10956	3.85739	5.68145	22.8874	7.82894	14.4831	5.5096	23.8688	12.564	5.05278	6.74413	36.8022	0.886429	3.41044	5.6141	7.39685	44.1076	27.4523	37.674	1.81153	7.74092	31.0198	4.6636	6.93756	2.27396
Slc6a1	ENSMUSG00000030310	226.185	-1.66828	0.237436	4.15e-13	1.49202e-11	-7.02622	2.11306	0.430313	0.874589	0.67251	1.13728	0.583085	3.06747	0.415252	2.54071	0.54234	0.382654	0.510814	2.31974	0.489743	0.532111	0.449601	0.588975	1.2465	1.68143	0.764029	0.4815	0.238799	1.85878	0.518591	0.508878	-0.00971343
Gm3012	ENSMUSG00000095368	36.484	-5.25054	0.717978	4.16966e-13	1.49461e-11	-7.31295	0.772977	0	0	0.0787977	1.71597	0	1.27242	0	0.946085	0	0.0443239	0.108743	1.96425	0.151614	0	0	0	2.31944	0.645211	2.3777	0	0	1.50176	0.0216591	0.0331235	0.0114644
Gm10413	ENSMUSG00000095533	36.484	-5.25054	0.717978	4.16966e-13	1.49461e-11	-7.31295	0.772977	0	0	0.0787977	1.71597	0	1.27242	0	0.946085	0	0.0443239	0.108743	1.96425	0.151614	0	0	0	2.31944	0.645211	2.3777	0	0	1.50176	0.0216591	0.0331235	0.0114644
Ralgapa2	ENSMUSG00000037110	12280.8	1.04911	0.154418	4.28814e-13	1.5348e-11	6.79398	39.9469	18.7728	44.7855	85.4747	18.3042	68.3387	42.8185	60.3179	41.0743	56.974	46.8838	52.8779	26.7851	45.1551	52.3017	42.7251	53.5687	27.4482	27.6347	14.0116	43.898	55.9626	29.753	47.0306	56.9746	9.94398
Cutal	ENSMUSG00000026870	1640.5	1.28842	0.192775	4.43832e-13	1.58384e-11	6.68355	10.0652	13.5986	13.0288	24.6621	6.26185	20.1944	8.21038	18.4649	10.4771	21.2384	26.25	16.3975	11.9149	12.6807	23.8126	14.346	16.6399	6.93976	6.9114	6.06467	22.3876	24.5172	8.35567	18.6028	19.7141	1.11126
Gm30191	ENSMUSG00000108398	15.8195	-5.49917	0.893531	4.46514e-13	1.59105e-11	-6.15442	0.501607	0	0	0.0392994	0.880885	0	0.849922	0	1.53377	0	0.0475465	0	1.41572	0	0	0.0535628	0	1.65072	0.646564	2.31901	0	0	1.22477	0	0.0200584	0.0200584
Tnni3k	ENSMUSG00000040086	67.771	-5.53779	0.671012	4.78364e-13	1.70202e-11	-8.2529	1.47026	0	0	0	0.806537	0	1.09577	0	0.673245	0	0.036736	0.0962258	1.61114	0.0653888	0.0307844	0.030957	0	0.882679	0.69042	0.600802	0	0	0.978857	0.013739	0.023417	0.00967796
Lrrc31	ENSMUSG00000074653	390.605	-2.19579	0.293533	4.81318e-13	1.71e-11	-7.48056	8.65056	1.09323	0.00800584	1.07869	9.68146	0.805986	7.24806	2.52334	6.37368	1.15472	1.99549	1.48292	11.3115	2.34611	1.29097	1.31357	3.59721	13.9014	7.76741	4.83758	0.931192	2.40955	8.72146	1.26929	1.87799	0.608702
Nrg1	ENSMUSG00000062991	8102	1.64469	0.241233	4.82233e-13	1.71072e-11	6.81787	43.192	86.7383	107.83	170.765	41.7119	126.115	40.6175	97.2144	36.0731	114.304	149.88	127.787	40.3372	156.665	152.078	100.454	54.2008	38.7595	39.1938	28.1745	132.736	170.77	38.5075	133.276	116.372	-16.9038
Krt20	ENSMUSG00000035775	10379	-1.20825	0.175699	4.84998e-13	1.71799e-11	-6.87681	122.917	39.8001	26.9275	50.138	92.2097	35.8205	115.297	30.6786	125.595	36.439	97.7137	52.9768	160.531	82.1138	83.0016	56.0797	92.3447	170.163	181.775	151.122	70.1655	60.0124	139.951	56.8345	59.4815	2.64703
Fgf4	ENSMUSG00000050917	263.465	-6.95103	0.755747	5.30627e-13	1.87674e-11	-9.19757	3.93262	0	0	0	2.09277	0.0100378	3.8555	0	6.33407	0.00599232	0.0919747	0	2.53631	0	0	0.146561	0	5.99219	4.07271	1.92451	0.00282325	0	3.84259	0.0018373	0.0349325	0.0330952
Slc14a2	ENSMUSG00000024552	565.971	-6.13429	0.678741	5.32781e-13	1.87895e-11	-9.03775	4.62402	0	0	0.160872	9.2117	0.116588	5.61698	0	12.6705	0.0069578	0.0604349	0.507038	5.91881	0.0215322	0	0.150079	0.00738161	14.6019	14.2751	7.17824	0.0437208	0.0110036	9.26216	0.0275492	0.127538	0.0999884
Rhox6	ENSMUSG00000006200	128.686	-4.0909	0.505694	5.34613e-13	1.88265e-11	-8.08966	3.68296	0.431273	0	0.383523	2.30673	0.603771	6.30847	0.284814	7.49028	0.608549	0.448823	0.0315354	6.43139	0.035502	0.211472	0.0806373	0.123365	1.42534	8.38371	6.21707	0.0324978	0	5.28074	0.187788	0.280178	0.09239
Usp17lc	ENSMUSG00000058976	84.3784	-4.97712	0.608437	5.49159e-13	1.93105e-11	-8.18017	2.33236	0.00493134	0.0283325	0.0343254	0.43217	0.0233214	4.0152	0.00986371	0.864798	0.0387846	0.0359705	0.0431332	1.88433	0	0	0.0708155	0.0256118	0.430301	0.158838	1.31561	0.0452538	0.0246667	1.4292	0.0180723	0.0369292	0.018857
Phox2b	ENSMUSG00000012520	100.252	-6.08487	0.771642	5.703e-13	2.00246e-11	-7.88562	0.0849629	0	0	0	0.302007	0	0.679482	0	0.852179	0	0.00617009	0.0323254	1.67002	0.00991382	0	0.105342	0	1.05639	2.24615	2.02245	0.105295	0.0284803	1.1142	0.0205271	0.0205483	2.11902e-05
Myo3b	ENSMUSG00000042064	8722.41	1.1444	0.171196	5.74792e-13	2.01529e-11	6.68472	38.9006	66.3104	71.6784	115.183	34.3386	92.2891	38.6476	77.8949	31.176	75.4857	73.6393	80.5093	41.8782	56.8187	81.6568	74.7553	59.8763	37.6603	33.9461	35.1971	77.2501	80.6575	36.4681	75.2373	79.6205	4.38322
Gm3526	ENSMUSG00000094929	66.3501	-5.28383	0.671465	5.94961e-13	2.08297e-11	-7.8691	0.947694	0.00935555	0.0378423	0	0.548395	0.0284668	1.70394	0	1.63322	0.100207	0	0.0400638	1.39999	0.0318746	0.0436595	0	0.0627245	0.706694	2.6338	1.57513	0.0361783	0	1.39361	0.0267682	0.0289993	0.00223113
Rph3a	ENSMUSG00000029608	166.77	-4.47111	0.538424	6.08577e-13	2.12754e-11	-8.30406	1.94897	0.0165941	0.338075	0.0217591	0.754919	0.0109196	2.14104	0.0332562	3.25673	0.0961079	0.0865561	0.14187	1.36088	0.0214817	0.0682933	0.0151065	0.0197283	2.47567	0.74732	0.232853	0.0189589	0.00698156	1.6148	0.0687577	0.0591977	-0.00955997
Hs3st1	ENSMUSG00000051022	514.431	-1.94291	0.269261	6.12418e-13	2.13786e-11	-7.21574	6.18376	1.76768	0.737515	1.3215	5.98299	1.30267	6.28963	1.37938	10.4299	3.06805	3.07937	1.51059	11.7902	0.897314	1.50106	2.12061	3.77526	10.6111	16.7373	7.16433	1.71903	1.33946	9.39864	1.32353	2.32211	0.998576
Higd1b	ENSMUSG00000020928	86.7912	-5.71985	0.708486	6.43959e-13	2.24471e-11	-8.07334	6.92799	0	0	0	3.39732	0	6.25312	0.06529	9.58904	0	0	0.714686	4.64979	0.0548832	0	0.0850471	0.563795	11.2475	3.97468	23.0756	1.27694	0	8.63938	0.190261	0.204117	0.0138558
Pi16	ENSMUSG00000024011	291.795	-3.24224	0.411931	6.57185e-13	2.2875e-11	-7.87083	2.04675	0.472244	0.281137	0.25423	1.27547	0.206717	3.40943	0.394949	8.05354	0.41402	0.19266	0.249108	7.92929	1.85009	0.543828	0.269073	0.775737	2.9537	3.49001	1.19126	0.289874	0.216898	3.79368	0.551542	0.364254	-0.187288
Amelx	ENSMUSG00000031354	456.417	-5.89609	0.671668	6.82535e-13	2.3723e-11	-8.77827	17.8119	0	0	0.388123	44.8413	0.396502	17.2388	0.880288	21.9956	0.0701898	1.00145	0	56.1411	0	0	0.266588	0	18.2652	13.524	18.078	0.0460227	0	25.987	0.0632179	0.372377	0.309159
Tmcc3	ENSMUSG00000020023	9341.84	1.12262	0.167923	6.95593e-13	2.4142e-11	6.68531	84.1986	28.7622	82.3212	135.713	27.8464	152.616	75.1652	123.856	76.7862	129.493	116.735	122.337	57.4592	101.441	112.089	88.4274	85.0062	54.5917	46.072	31.7036	100.724	120.12	56.7278	99.7248	114.51	14.7848
Defa21	ENSMUSG00000074447	158.874	-7.19611	0.872539	7.06871e-13	2.44981e-11	-8.24733	25.9582	0	0	0.539174	28.6765	0	30.1815	0	35.3537	0	0.210991	0	13.4346	0	0.145471	0.116508	0	8.10746	0.904356	61.0104	0.0998759	0	25.4534	0.0350496	0.12381	0.0887609
Tff3	ENSMUSG00000024029	1850.68	-3.83843	0.472156	7.11157e-13	2.46112e-11	-8.12959	228.455	3.30754	0	17.6693	292.802	4.51538	155.735	4.09566	185.157	33.7146	28.0034	7.46171	286.824	2.34317	0.218098	3.71066	3.33176	232.602	175.139	170.942	1.16632	3.4074	215.957	2.13684	13.9982	11.8613
Mst1	ENSMUSG00000032591	868.776	1.34862	0.20307	7.14054e-13	2.46759e-11	6.64114	6.1109	2.36431	5.31934	9.41767	1.83746	3.40326	4.81116	7.62201	5.34785	12.1808	11.4869	9.43568	4.84708	4.7449	6.99656	9.88689	13.5398	4.96998	4.40819	2.23887	9.65254	12.6	4.32144	6.44013	10.51	4.06984
Prg4	ENSMUSG00000006014	1707.79	-2.84033	0.36653	7.22479e-13	2.49312e-11	-7.74925	18.0049	0.121621	0.0840678	2.94335	22.0592	0.456371	21.2386	3.02669	49.8621	5.56167	3.89098	5.07849	25.8842	0.477997	1.29603	2.67572	0.519702	24.5566	23.6447	26.0101	0.44333	1.64113	26.4076	0.645792	3.38523	2.73944
Jph1	ENSMUSG00000042686	4549.67	1.25634	0.190076	7.35787e-13	2.53541e-11	6.60967	13.3515	8.22126	19.4849	32.1528	4.68603	34.3323	15.2821	30.3358	17.0272	29.3362	20.5105	17.8705	8.32974	17.6264	22.3214	21.1904	15.9406	11.041	10.1858	5.71237	24.0198	26.5836	10.702	21.7985	23.9052	2.10672
Hdac9	ENSMUSG00000004698	2432.96	1.14055	0.171252	7.39284e-13	2.54381e-11	6.66009	13.9023	7.28415	22.3956	20.5403	4.76049	28.2781	11.6319	19.0697	11.2989	24.553	15.1733	12.5539	6.67156	14.9184	21.1755	14.1024	14.5481	8.5016	7.51706	3.52976	20.9765	19.4057	8.4767	19.2049	17.2201	-1.98476
Asb4	ENSMUSG00000042607	613.199	-4.54333	0.54463	7.74462e-13	2.66105e-11	-8.34205	7.05937	0	0	0	5.39114	0	6.04776	0.22177	6.0293	0.523144	0.231923	0.499545	3.6583	0.0180541	0.16933	0.216934	0.0578518	9.05805	11.4826	4.31346	0.0387205	0.00862049	6.62999	0.0335321	0.250167	0.216635
Nxpe3	ENSMUSG00000075033	3489.17	1.61499	0.240461	7.87195e-13	2.70094e-11	6.71622	5.42569	1.74788	5.26888	14.498	2.16473	10.1502	8.19168	15.6903	6.28988	19.3884	13.5611	15.5755	5.40491	6.82771	7.01981	10.7482	10.0641	4.68156	6.10373	1.84662	5.67772	9.67277	5.0136	6.62357	14.218	7.59438
Rrh	ENSMUSG00000028012	103.326	-2.97759	0.388283	7.89646e-13	2.7055e-11	-7.66862	0.356139	0.788313	0.194238	0.183416	1.7976	0.140492	2.64213	0.177712	0.851865	0.244885	0.260551	0.150248	1.90728	0.100118	0.216851	0.198771	0.153977	2.12775	2.38186	1.31334	0.123769	0.0896461	1.67224	0.236204	0.195652	-0.0405524
Rln1	ENSMUSG00000039097	269.715	-6.87539	0.757329	8.02394e-13	2.74526e-11	-9.07847	14.0094	0	0	0.0105551	7.34141	0	5.15643	0	8.58203	0	0.337888	0.708725	14.5082	0.376783	0	0.212484	0	9.04135	3.01632	39.4483	0.223966	0.47293	12.6379	0.153383	0.181379	0.0279961
Mtarc1	ENSMUSG00000026621	18046.8	1.52011	0.228487	8.10426e-13	2.7688e-11	6.65293	95.301	295.92	251.126	363.142	107.44	204.67	71.9725	207.871	91.98	272.866	402.48	349.514	141.502	234.813	304.566	281.725	229.228	116.872	125.754	89.8547	340.43	396.446	105.085	289.71	300.975	11.2651
Usp50	ENSMUSG00000027364	310.194	-1.73993	0.249228	8.24585e-13	2.81318e-11	-6.98128	3.9434	1.32476	2.31567	1.44576	5.68987	2.89496	5.93083	1.8109	5.18083	1.30478	1.73278	2.4864	4.80796	1.08257	1.24892	1.62434	1.12625	6.86172	9.33422	4.54326	1.10859	1.67898	5.78651	1.66492	1.64732	-0.0176044
Gm44980	ENSMUSG00000108346	10.9513	-5.77012	0.903571	8.36143e-13	2.84857e-11	-6.38591	2.6	0	0	0	1.85945	0	6.55319	0	1.77767	0	0.177884	0	3.09044	0	0	0	0	3.25663	2.28115	2.13139	0	0	2.94374	0	0.025412	0.025412
Gata4	ENSMUSG00000021944	642.88	-1.67847	0.241723	8.47215e-13	2.88221e-11	-6.94376	7.32117	0	0.833437	1.82648	4.35811	1.08003	7.20317	1.77793	7.11311	1.75151	2.86147	2.00835	5.75245	0.824124	0.85076	0.868243	1.10882	4.92879	7.4123	5.06706	1.14105	0.998881	6.14452	0.818327	1.74326	0.924931
Sel1l3	ENSMUSG00000029189	13599.5	1.31959	0.200661	8.87064e-13	3.01351e-11	6.57623	42.2445	51.8241	71.4726	95.0123	14.7872	85.5134	35.4927	75.2359	33.2916	77.7767	87.0402	80.4479	38.9845	41.9902	83.9068	68.0146	50.4226	30.4388	41.0179	20.4662	85.4073	109.502	32.0904	75.6595	76.2786	0.619063
Padi4	ENSMUSG00000025330	289.905	-3.45258	0.437006	8.89282e-13	3.01678e-11	-7.90053	5.63449	0	0	0.583506	2.22929	0.357773	7.15604	0.0879574	6.49664	0.475204	0.375675	0.207159	3.2473	0.754261	0.225375	0.529354	0.377811	1.82348	1.68253	8.95462	0.225506	0.768219	4.65305	0.333019	0.376667	0.0436475
Inhbc	ENSMUSG00000025405	76.2109	-6.94956	0.921078	9.37222e-13	3.17258e-11	-7.54503	1.44623	0	0	0	0.247304	0	0.571722	0	1.74241	0	0.0214855	0.0565617	0.388746	0.016954	0	0	0	1.1832	5.79037	0.660697	0.0148233	0	1.50383	0.00453961	0.0111496	0.00660999
Spink13	ENSMUSG00000073551	100.68	-3.44208	0.445648	9.37844e-13	3.17258e-11	-7.72377	3.62847	0	0	0.669434	5.70682	0	5.16975	0.294968	4.53435	0.538271	0.237693	0.479075	6.88894	0.0564348	0.0498176	0.306471	0.885055	4.43268	1.75388	12.222	0.0308631	0.318513	5.54211	0.0650897	0.487281	0.422191
Il24	ENSMUSG00000026420	246.472	-5.58062	0.656427	9.66543e-13	3.26507e-11	-8.50152	5.23204	0.0248932	0	0.357885	10.2717	0	13.7307	0	3.36379	0	0.292739	0.025936	12.7484	0	0	0.0444163	0.365906	5.01553	12.4496	6.96886	0.0268742	0	8.72256	0.00739534	0.155269	0.147874
Il21r	ENSMUSG00000030745	3384.04	1.02239	0.153181	9.7694e-13	3.29556e-11	6.67437	13.2732	27.5862	59.249	37.7851	10.5746	69.5318	20.2935	26.4811	14.0685	30.9268	39.6853	39.7414	19.5288	82.3974	93.0513	35.5724	31.5989	24.9808	23.2717	14.188	72.008	68.8511	17.5224	67.525	34.5416	-32.9834
Hpca	ENSMUSG00000028785	252.654	-2.99363	0.388021	1.02335e-12	3.44729e-11	-7.71514	4.18791	0	0.0280398	0.598368	5.19212	1.16282	6.22833	0.605577	6.5241	0.552857	1.44306	1.5215	6.69367	1.07608	0.78801	0.116748	0.430099	5.09736	7.14616	8.23809	0.491958	0.720474	6.16347	0.609625	0.752602	0.142976
Npy	ENSMUSG00000029819	1274.77	-4.2532	0.517283	1.03525e-12	3.4825e-11	-8.22219	70.8294	5.78517	1.83942	4.45276	145.492	4.07477	60.3961	2.52945	94.2739	6.91643	5.95597	17.3686	102.399	2.20076	4.72356	2.70011	0.506567	70.1641	151.45	227.284	1.37621	1.61401	115.286	3.0877	5.7757	2.688
Npas1	ENSMUSG00000001988	139.983	-3.8562	0.488356	1.08167e-12	3.62849e-11	-7.89629	2.70166	0	0.291528	0.144313	1.33717	0	1.16508	0.181186	4.36661	0.0679456	0.0908503	0.364911	1.51831	0.0657791	0.0985981	0.252754	0.410405	1.33502	3.46785	8.96939	0.0417925	0.0467625	3.10764	0.07778	0.216052	0.138272
Fam131c	ENSMUSG00000006218	181.764	-2.03652	0.282402	1.12467e-12	3.76749e-11	-7.21144	4.64047	0.427647	2.79641	0.926139	3.90564	0.24725	2.99173	0.673711	3.44907	0.602901	1.24224	1.36863	3.97101	1.4246	1.68698	1.27908	0.506732	6.445	3.3678	3.24089	0.489281	1.69717	4.00145	1.25276	0.942776	-0.309986
Tmem179	ENSMUSG00000054013	67.0749	-2.19361	0.30949	1.14742e-12	3.83836e-11	-7.08783	2.79568	1.55258	2.13432	0.916161	3.76241	1.44268	3.68056	1.35546	4.64136	0.783252	1.26462	0.652596	7.26846	0.851603	0.979406	0.998439	0.71178	4.20583	6.6319	4.07196	1.10433	1.13088	4.63227	1.31369	0.954616	-0.359069
Gldc	ENSMUSG00000024827	524.024	-3.83049	0.477503	1.16374e-12	3.88755e-11	-8.02193	4.10272	0.078305	0.0718906	0.380119	1.32654	0.089435	4.41617	0.179962	5.82499	0.0168703	0.377834	0.602758	3.82633	0.349415	0.326272	0.174486	0.601011	6.97684	12.1574	1.50193	0.282552	0.0222558	5.01662	0.174304	0.333291	0.158988
Ppp1r17	ENSMUSG00000002930	396.309	-3.93055	0.49012	1.21891e-12	4.06619e-11	-8.01957	6.9335	0.296538	0.113097	0.87195	9.52446	0.0925481	13.2224	0.770867	4.56631	0.220571	0.160942	0.605874	7.49103	0.235301	0.519128	0.130836	0.596053	12.0981	10.1307	0.725535	0.328013	0.124488	8.0865	0.244159	0.479585	0.235426
Apod	ENSMUSG00000022548	2524.09	-1.6368	0.23873	1.2533e-12	4.17513e-11	-6.85626	58.4848	23.3287	19.3015	26.7065	84.9292	14.5725	56.0393	20.3588	80.48	18.0718	31.5685	19.193	88.0629	12.6609	10.6611	18.2849	18.849	96.9015	62.2077	50.9249	16.7057	17.5492	72.2538	16.3971	21.8618	5.46472
Apoa1	ENSMUSG00000032083	6206.89	-2.43463	0.316215	1.26356e-12	4.20348e-11	-7.69927	152.101	17.6485	4.70125	24.2386	193.914	19.8774	161.155	6.9651	175.454	23.4913	69.7508	51.2491	339.86	6.87468	39.1321	43.4099	97.7524	290.384	183.677	180.634	22.2699	122.276	209.647	33.2543	45.2653	12.011
Sycn	ENSMUSG00000084174	167.535	-6.55345	0.806801	1.28864e-12	4.27969e-11	-8.12276	4.56426	0	0	0.196648	7.37943	0	3.02627	0	10.241	0	0.0621757	0.0833733	10.6381	0	0	0.557158	0	3.89285	16.008	68.2651	0	0.294208	15.5019	0.0420297	0.128479	0.0864495
Gm3755	ENSMUSG00000091227	112.588	-3.21391	0.419665	1.29003e-12	4.27969e-11	-7.65829	2.58302	0.149251	0.111215	0.506222	1.66279	0.325141	2.12988	0.46073	4.59804	0.221655	0.247501	0.0608211	3.22622	0.336514	0.0451057	0.187322	0.27089	0.790294	3.29959	3.51731	0.275285	0	2.72589	0.177502	0.279306	0.101804
Cst7	ENSMUSG00000068129	115.821	-4.77468	0.587433	1.39342e-12	4.61632e-11	-8.12804	2.27818	3.68433	0	0.0879283	4.81106	0.642222	7.52596	0.122485	2.73775	0	0.464553	0.0326682	4.62184	0.366349	0.510409	0.0556377	0.562141	10.9483	3.74661	2.94344	0.269042	0.612123	4.95164	0.86921	0.189345	-0.679865
Spata19	ENSMUSG00000031991	320.476	-2.96539	0.387522	1.39838e-12	4.62638e-11	-7.65218	10.2577	2.07441	3.06092	2.74498	14.2369	1.62919	16.6204	2.91897	16.2646	0.761704	2.93648	4.91001	18.3979	2.12259	2.90426	1.59859	0.744555	21.5394	39.7399	24.1627	3.97898	2.6918	20.1524	2.63745	2.37361	-0.263838
Glod5	ENSMUSG00000031163	60.5013	-5.0662	0.656216	1.42703e-12	4.7147e-11	-7.72032	4.50687	0.731696	0	0	3.68441	0	2.99791	0.249986	4.16261	0.0755763	0.0889367	0.418173	3.74256	0	0.581878	0	0	7.42293	8.35454	1.31379	0	0	4.5232	0.187653	0.118953	-0.0687003
Daam2	ENSMUSG00000040260	146.119	-1.8682	0.268053	1.48621e-12	4.90347e-11	-6.96953	1.55363	0.206652	1.67232	0.266644	0.49612	0.181517	1.34094	0.540284	0.930197	0.268139	0.178783	0.143284	1.18329	0.296803	0.186586	0.159303	0.235666	1.15368	0.725834	0.632556	0.214628	0.14396	1.00203	0.414638	0.256015	-0.158623
Col9a1	ENSMUSG00000026147	1111.68	-1.73693	0.251811	1.54726e-12	5.0979e-11	-6.89774	10.4762	1.52179	0	2.81646	3.70092	0.92806	9.3168	1.56291	12.6154	3.26341	2.12538	2.68084	7.86252	0.859709	0.904966	1.83445	4.3938	14.6554	8.78144	10.1787	1.16751	1.16761	9.69844	0.935663	2.66818	1.73252
Gata5	ENSMUSG00000015627	321.723	-4.14295	0.50831	1.56538e-12	5.15055e-11	-8.15044	2.26413	0.0458155	0.0320882	0.174754	0.907596	0.0461078	4.01228	0.0420892	6.01273	0.0605557	0.140565	0.117758	3.21144	0.0543262	0.0849199	0.044798	0.73723	5.56036	2.34931	2.39806	0.258917	0.0086467	3.33949	0.0758315	0.18825	0.112418
Cplx1	ENSMUSG00000033615	340.712	-2.22842	0.304892	1.59914e-12	5.25444e-11	-7.30888	3.99302	0.526469	0.97116	0.772777	4.17073	0.719176	3.59813	1.96753	8.21595	1.49282	0.327975	0.954802	5.52921	0.704612	0.307243	0.544796	0.880116	4.95989	4.57131	3.00016	0.134601	0.423842	4.7548	0.541015	0.991545	0.45053
Il9r	ENSMUSG00000020279	2776.59	1.20972	0.186346	1.74648e-12	5.73076e-11	6.49183	13.9952	9.57178	12.7858	32.485	4.91831	24.7948	16.2173	27.4503	17.2332	34.2138	27.317	30.0215	14.5014	13.1797	19.6436	27.3549	27.4626	11.467	17.8934	10.3052	19.1149	27.1365	13.3164	18.0324	29.4722	11.4397
Npl	ENSMUSG00000042684	1343.34	-1.94085	0.274029	1.78247e-12	5.84087e-11	-7.08266	19.4453	14.1117	2.27804	5.99368	30.4918	4.28143	15.0431	5.72621	18.7483	4.43779	6.87328	4.97603	25.5639	8.76939	4.95792	7.87	4.82542	25.7105	15.2197	31.2886	4.56647	6.4834	22.6889	6.49262	5.81463	-0.677992
Caly	ENSMUSG00000025468	259.754	-3.11406	0.405494	1.78627e-12	5.84536e-11	-7.67967	3.1472	0	0.386457	1.49739	7.33587	0.325934	6.10163	0.961648	5.56436	0.318656	0.72064	1.16239	13.5386	0.381189	0.570683	1.78638	0.545503	7.90528	18.3288	15.9606	0.284796	0.683039	9.7353	0.376014	0.998943	0.622929
Prr9	ENSMUSG00000056270	772.292	-7.23538	0.79426	1.80654e-12	5.90366e-11	-9.10959	15.3267	0	0	0	24.0977	1.32757	16.4112	0.600637	27.6639	0.0177422	0.0379688	0.226933	41.0035	0.0290303	0	0.0864139	0	42.137	22.533	19.2253	0.0348605	0.147781	26.0498	0.219892	0.138528	-0.0813641
Rbp7	ENSMUSG00000028996	332.497	-3.33516	0.427423	1.85625e-12	6.05788e-11	-7.80295	20.1189	9.95882	0.158608	0.251593	30.8435	5.52852	34.1507	2.21424	25.3502	3.55188	5.28685	1.37909	35.9011	2.48195	10.6653	2.13845	2.94138	37.1572	11.1977	20.2458	3.59242	2.55595	26.8706	4.99166	2.53764	-2.45402
Clstn3	ENSMUSG00000008153	459.008	-2.89708	0.380815	1.86102e-12	6.06522e-11	-7.60757	2.88202	0.450159	0.815642	0.579767	1.02484	0.242604	6.85355	0.3761	5.01126	0.778973	0.732827	0.66848	5.85679	0.277968	0.458415	0.162348	0.37178	3.28001	8.01994	2.67685	0.585933	0.263075	4.45066	0.441971	0.524325	0.0823542
Acer2	ENSMUSG00000038007	681.057	-1.08321	0.161885	1.95372e-12	6.3587e-11	-6.69124	9.48375	3.70494	2.66423	4.23879	6.97894	3.9451	10.1015	3.16602	9.41283	2.84814	3.4129	3.26732	6.58367	4.59785	3.45147	3.20731	2.05345	6.66235	5.50198	6.19135	2.26929	1.76352	7.61455	3.19948	3.17056	-0.0289229
Gja3	ENSMUSG00000048582	64.0445	-6.67229	0.88658	2.00057e-12	6.5024e-11	-7.52587	0.0860227	0	0	0.0328045	1.29889	0	2.00343	0	0.253876	0	0.0203657	0	2.60289	0.0108809	0	0	0	2.2544	1.75235	1.21635	0.00312524	0.0104509	1.43353	0.00349387	0.00759575	0.00410187
Ly9	ENSMUSG00000004707	4659.54	1.7964	0.267138	2.1144e-12	6.86309e-11	6.7246	13.7632	69.6811	57.1768	92.5732	18.729	57.5634	16.2769	59.1288	15.9832	65.2127	77.7279	60.7022	18.9662	63.1286	92.5305	51.8969	28.8575	21.3935	17.7045	22.5429	74.7829	114.127	18.1699	75.57	62.2999	-13.2701
Cdh8	ENSMUSG00000036510	1109.38	1.39128	0.215295	2.14991e-12	6.96896e-11	6.46221	7.58777	6.24078	9.34801	12.2367	2.65582	12.2487	6.08308	11.8608	4.1937	13.3478	11.0988	7.80896	3.30624	3.65931	7.80189	5.94606	6.42936	4.26383	3.00153	1.66102	11.6527	14.463	4.09413	9.3449	9.81835	0.473447
Flrt1	ENSMUSG00000047787	132.967	-1.98411	0.283241	2.27715e-12	7.36157e-11	-7.00502	0.509784	0.0045624	0.144867	0.124297	0.310231	0.110069	0.923263	0.177432	0.771443	0.082288	0.188626	0.0922397	0.88006	0.0764529	0.0686349	0.0962862	0.272024	0.611326	0.45029	0.57236	0.0718412	0.08803	0.628595	0.0806368	0.147599	0.0669621
Fkbp11	ENSMUSG00000003355	373.513	-3.06998	0.399151	2.37808e-12	7.67752e-11	-7.69128	17.4719	0.318204	1.70196	1.54012	23.646	1.29488	9.65508	1.40764	15.7561	1.66517	1.48472	1.56949	11.236	0.507231	1.52986	0.962235	3.37457	16.3771	24.226	2.55767	1.64637	0.588784	15.1157	1.0839	1.71485	0.63095
Ccdc175	ENSMUSG00000021086	16.5154	-6.69238	0.98619	2.4014e-12	7.74243e-11	-6.7861	0.129864	0	0	0	0.233642	0	0.0689941	0	0.209605	0	0	0	0.200759	0	0	0	0	0.562	0.114158	0.188098	0	0	0.21339	0	0	0
Gjb5	ENSMUSG00000042357	161.67	-3.52538	0.457493	2.40797e-12	7.74665e-11	-7.70585	2.40465	0	0	0.0892421	2.89692	0	4.18252	0.480947	1.76562	0.0903397	0.377196	0.559192	3.24802	0.148219	0	0.214643	0.0366447	4.74412	2.52683	3.9429	0.682952	0.492209	3.21395	0.189054	0.264029	0.0749751
Tmsb15b2	ENSMUSG00000089996	72.2664	-2.49847	0.346207	2.40915e-12	7.74665e-11	-7.21668	8.70264	0	0	2.62856	12.8276	2.30954	8.25119	2.37037	10.3853	0.934539	1.75615	1.14969	10.4269	3.4077	1.62977	1.01171	0.881156	6.21602	6.09197	9.35403	2.08782	0.694493	9.03196	1.44705	1.53317	0.0861224
Deup1	ENSMUSG00000039977	321.955	-4.13852	0.518216	2.49119e-12	7.99974e-11	-7.98609	4.95809	0.00371468	0.0546358	0.148489	3.09725	0.131549	5.47999	0.386187	2.37977	0.0124912	0.187945	0.648609	4.80147	0.614891	0.238553	0.272834	0.0398633	8.66575	5.3654	2.53416	0.494227	0.02259	4.66024	0.22288	0.242345	0.0194652
Slco5a1	ENSMUSG00000025938	11402.6	1.03466	0.157746	2.52865e-12	8.10921e-11	6.559	40.7221	9.98564	28.835	55.8637	13.5491	50.075	39.0255	61.205	30.4275	45.503	52.8298	66.8567	22.267	32.6372	39.7574	46.8291	42.8729	27.8162	25.1609	21.4432	38.0445	41.9033	27.5515	34.4626	53.1372	18.6746
Tbkbp1	ENSMUSG00000038517	673.617	1.09262	0.168424	2.79413e-12	8.93674e-11	6.48733	3.70801	2.66809	3.57554	6.40992	1.63074	5.82065	3.25844	5.01143	3.90329	6.85089	7.28496	5.50303	2.54061	3.57563	3.95647	4.10075	4.90199	2.40152	2.94082	2.17519	3.36953	5.42449	2.81983	4.05577	5.72328	1.66751
Slc36a2	ENSMUSG00000020264	287.297	-3.50873	0.445482	2.86842e-12	9.16219e-11	-7.87626	4.62015	0.026057	0	0.157502	3.30611	0.0641028	7.98615	0.160886	3.75772	0.355539	0.150426	0.219581	3.58726	0.0304644	0.0513546	0.357372	1.10751	4.92145	5.49331	0.786413	0.0941889	0.0175909	4.30732	0.0405369	0.358402	0.317866
Klk1b22	ENSMUSG00000060177	588.643	-4.27439	0.527252	2.97004e-12	9.47418e-11	-8.10692	24.3895	8.42676	1.99131	2.43955	33.5833	2.67746	25.2331	1.99118	28.2808	2.83176	2.07351	0.64805	24.9288	0	2.99933	0.483103	0	32.9951	23.7335	41.0257	0.35934	0	29.2713	2.3506	1.49531	-0.85529
Clec7a	ENSMUSG00000079293	1346.47	1.46726	0.228466	3.0634e-12	9.75906e-11	6.42223	11.1525	8.54347	5.76178	28.6734	5.14829	14.7505	7.88745	24.2914	11.816	22.2843	37.2199	33.4917	9.56693	11.891	10.7767	24.5475	13.8745	12.3273	12.0897	8.75507	8.55215	21.2509	9.84289	11.6466	26.3404	14.6937
Upk3a	ENSMUSG00000022435	2669.42	-1.92358	0.274405	3.08773e-12	9.82356e-11	-7.01001	55.8017	8.32705	5.79201	14.5611	73.3392	4.78567	32.6567	11.2038	48.739	11.0048	28.4599	43.8295	94.5229	5.70878	7.6473	21.6301	19.1817	117.139	92.2829	109.582	8.91587	13.6225	78.0078	7.82846	21.4101	13.5817
Gm12897	ENSMUSG00000083949	441.432	-2.6703	0.35958	3.13373e-12	9.95673e-11	-7.42617	140.004	31.8624	7.22948	41.1807	195.738	22.3644	118.447	18.0727	104.618	11.7241	32.9444	19.6858	134.217	22.23	25.4111	6.83786	14.3642	127.688	152.104	135.796	10.8079	24.6965	138.577	20.6574	20.6871	0.0296991
Ctsr	ENSMUSG00000055679	132.807	-8.55362	1.13168	3.18378e-12	1.01024e-10	-7.55831	0.915348	0	0.177636	0	1.92955	0	2.54432	0	2.74842	0	0.0300824	0	2.02984	0	0	0	0	10.4661	8.47352	0.00782896	0.00691126	0	3.63937	0.026364	0.00429749	-0.0220665
1700094D03Rik	ENSMUSG00000118506	222.921	-4.10816	0.518286	3.24539e-12	1.02843e-10	-7.92643	17.4841	0.0097784	0.00969392	0.559017	11.776	0.130347	2.61044	0.426223	2.02505	0.2525	0.448519	0.215482	12.315	1.672	0.0725615	0.209889	1.55076	12.793	10.8744	4.1469	0.0783016	0.110066	9.25311	0.297536	0.523199	0.225663
Cyb5r2	ENSMUSG00000048065	78.3851	-6.62201	0.835217	3.30795e-12	1.04688e-10	-7.92849	1.35837	0	0	0	2.90258	0	1.88668	0	3.24722	0	0	0.101447	1.57082	0	0	0.0385397	0	0.34458	2.76498	1.33991	0.00311767	0.0208508	1.92689	0.00342407	0.0199981	0.016574
Gm21190	ENSMUSG00000106445	270.622	-6.06759	0.718853	3.45595e-12	1.09228e-10	-8.44066	4.63073	0.0165229	0	0.280058	17.0217	0	4.50531	0	6.45786	0	0.0978138	0.296959	4.4862	0.143976	0	0.0836734	0	11.7018	15.0678	6.56752	0.0178087	0.0426407	8.80487	0.031564	0.108358	0.0767937
Syn2	ENSMUSG00000009394	10025	1.66993	0.256033	3.72192e-12	1.17326e-10	6.52232	23.5242	69.1207	114.013	134.858	19.6114	135.679	34.6836	77.4598	37.9898	96.2817	116.206	125.696	33.6738	132.393	179.35	100.152	50.6072	48.1486	47.2566	20.4852	168.62	162.995	33.1716	137.453	100.18	-37.2728
Svs3a	ENSMUSG00000017003	32.5055	-6.38437	0.962374	3.73947e-12	1.17725e-10	-6.63399	0.874929	0	0	0	1.53742	0	0.890326	0	2.76013	0	0	0.0749488	1.31286	0	0	0	0	0.758117	0.680482	0.204957	0.00863691	0.0292847	1.1274	0.00541738	0.010707	0.0052896
Rhox12	ENSMUSG00000071766	1043.1	-4.71191	0.57655	3.76444e-12	1.18356e-10	-8.17259	28.5299	0.0148035	1.78094	3.48877	57.2547	0.0621767	38.609	1.10136	56.9354	0	3.96857	1.19558	52.3467	0.330545	1.02645	0.553742	0.990823	68.0467	50.5798	36.4778	1.47463	2.66736	48.5975	1.05099	1.61412	0.563134
Mb	ENSMUSG00000018893	184.57	-2.6746	0.363897	3.77987e-12	1.18686e-10	-7.34989	3.67902	2.51553	0.105505	0.247551	5.94086	0.445337	4.09047	1.30141	6.69986	1.54524	1.0069	0.885392	9.91449	0.033434	0.0901924	0.450877	1.78323	9.46068	8.54913	7.08061	0.366541	0	6.92689	0.508078	1.03151	0.523437
Lcn9	ENSMUSG00000023210	72.7292	-2.53123	0.351428	4.04893e-12	1.26969e-10	-7.2027	1.61023	0	0	0.408671	4.32072	0	4.02153	0.456817	3.10741	0.528728	0.404292	1.00123	2.40727	0.546266	0.552416	0.635775	0.651507	2.91947	3.7419	4.75395	0.697043	0	3.36031	0.256532	0.58386	0.327328
Gjc2	ENSMUSG00000043448	337.949	-3.66648	0.474824	4.05488e-12	1.26989e-10	-7.72176	3.83735	0	0	0.223069	1.53182	0	2.23592	0.198794	4.38101	0.147363	0.152305	0.235397	4.32756	0.142379	0.108005	0.448662	1.4734	2.62983	4.04777	16.1422	0.30506	0.552799	4.89168	0.15832	0.411284	0.252964
Itgb2l	ENSMUSG00000000157	117.43	-6.35402	0.767996	4.16515e-12	1.30173e-10	-8.2735	1.70295	0	0	0	1.16874	0.185475	2.79131	0	3.28336	0	0.0660564	0.0658625	1.79463	0.19523	0	0	0.00758339	1.53081	1.91192	0.213422	0.0507762	0	1.79964	0.0616402	0.0199289	-0.0417113
Aldh3a1	ENSMUSG00000019102	2825.73	-1.65166	0.247482	4.16734e-12	1.30173e-10	-6.67388	54.3702	34.4165	15.4663	8.47602	46.0575	12.1401	52.24	24.0282	46.6542	15.3537	10.1745	7.82077	46.6586	5.82629	5.18568	13.6644	21.8965	34.2869	47.3866	55.0622	4.91601	3.45335	47.8395	11.6292	14.4877	2.85857
Pramel45	ENSMUSG00000092166	33.6051	-7.60339	1.06611	4.29085e-12	1.33857e-10	-7.13189	1.88774	0	0	0	0.38387	0.017214	1.36904	0	0.403391	0	0	0	0.532835	0	0	1.66176e-09	0	1.69406	2.2465	0.0602049	0.0202969	0	1.07221	0.00535871	2.37394e-10	-0.00535871
Fads3	ENSMUSG00000024664	278.857	-2.05617	0.292354	4.32896e-12	1.34871e-10	-7.03314	4.38118	0.756718	0	0.778269	1.83304	0.466961	4.31366	0.716349	2.66387	0.283981	0.854164	0.598169	5.83027	0.390138	0.57149	1.16875	1.9585	4.60307	4.88712	2.21878	0.512749	0.152249	3.84137	0.407187	0.908312	0.501126
Ptpn14	ENSMUSG00000026604	3615.75	1.27089	0.200416	4.36043e-12	1.35675e-10	6.34126	9.04062	7.17711	15.1341	22.6992	3.24939	22.823	14.2582	21.0213	10.9503	22.6037	14.9283	12.7359	5.07127	9.78803	17.2851	12.0117	13.7023	9.01348	5.01995	4.6847	18.0742	18.4137	7.66099	15.5279	17.1003	1.57244
Opn5	ENSMUSG00000043972	43.5677	-5.899	0.825915	4.53604e-12	1.40957e-10	-7.14239	0.897692	0	0	0	0.97665	0	0.163367	0	0.5029	0	0.041712	0.0548857	0.49348	0	0.125587	0	0	1.03148	1.40787	0.815342	0.00959333	0	0.786098	0.0193115	0.0137997	-0.0055118
Rab17	ENSMUSG00000026304	386.653	-1.41524	0.21814	4.56886e-12	1.41794e-10	-6.48775	7.77649	0	2.26708	1.74203	4.36222	3.82649	4.34876	2.03473	5.79119	1.87827	3.71359	2.39254	7.63148	3.55424	2.68514	2.15461	2.40192	9.90762	9.4104	4.09604	3.20201	4.73351	6.66553	2.8955	2.3311	-0.564398
Tmprss7	ENSMUSG00000033177	417.284	-1.82486	0.268578	4.70865e-12	1.45944e-10	-6.79453	3.88369	1.68621	0.0826776	1.6526	5.50198	0.0271197	4.90821	1.40394	3.99233	1.60499	1.56854	1.50049	6.22033	0.275504	0.289265	0.750404	0.741782	6.58696	4.7025	3.89901	0.314819	0.282954	4.96188	0.422651	1.31754	0.894885
Mettl7b	ENSMUSG00000025347	118.908	-5.97204	0.71945	4.87954e-12	1.51046e-10	-8.30084	1.31568	0	0	0	5.19875	0	2.67405	0	4.41034	0	0.378484	0.0717382	4.31169	0.414907	0.0269928	0.0820393	0.0187544	4.11245	5.20544	2.53989	0.289648	0	3.72104	0.104507	0.0787165	-0.0257903
Scube1	ENSMUSG00000016763	363.972	-2.53865	0.347523	4.90237e-12	1.51558e-10	-7.30498	2.19694	0.0731002	0.0141522	0.634763	1.08286	0.407069	4.41917	0.300184	7.58727	0.696219	0.45735	0.487962	3.56807	0.568822	0.263583	0.20172	0.605427	3.19889	2.60664	1.29278	0.230207	0.54324	3.24408	0.300025	0.483375	0.18335
Cyp11b1	ENSMUSG00000075604	211.253	-7.48511	0.937632	4.90884e-12	1.51563e-10	-7.98299	0.0734918	0	0.00872777	0	1.49412	0.0199116	0.382627	0	0.995291	0	0.0383281	0.0344413	2.59736	0.0415723	0.00986482	0	0.0132539	3.15658	8.59693	0.0951784	0.0493049	0	2.17395	0.0184831	0.012289	-0.00619402
Elovl2	ENSMUSG00000021364	794.43	-2.74583	0.370918	5.1456e-12	1.58466e-10	-7.40279	9.04733	0	1.03133	0.470188	2.1385	0.359218	6.21458	0.502042	6.73735	1.39835	1.28599	1.21182	5.75432	0.702899	0.978875	0.73726	0.40475	9.24263	10.6337	1.86856	1.47861	0.697428	6.45462	0.749765	0.85863	0.108864
Timp4	ENSMUSG00000030317	714.386	-2.01037	0.288617	5.27326e-12	1.6219e-10	-6.96552	4.18966	3.39864	0.280391	1.60226	8.1785	2.17889	6.78002	2.26528	4.22114	1.98508	1.50445	1.23196	9.36918	0.929908	1.26164	1.09462	1.98541	10.0581	9.32948	3.93758	0.893175	1.72058	7.00796	1.52332	1.66701	0.143691
Ptk2b	ENSMUSG00000059456	12310.4	1.28892	0.202643	5.28445e-12	1.62326e-10	6.36056	46.9249	25.4634	86.1951	102.355	21.3673	136.743	67.4269	98.4418	62.7659	92.8644	69.7898	74.3271	36.252	83.3127	121.793	64.214	67.3605	26.95	27.6081	11.8653	68.2854	86.4816	37.6451	86.8963	81.3361	-5.56023
Gmnc	ENSMUSG00000068428	352.655	-2.93062	0.395346	5.5439e-12	1.70079e-10	-7.41279	4.81453	0.229862	0.275615	0.972906	3.11469	0.44653	7.06422	0.221774	6.84871	0.975712	0.505462	0.647544	4.72875	0.488991	0.399095	0.287868	0.205273	7.41678	1.09497	2.92199	0.185055	0.314419	4.75058	0.334224	0.54522	0.210996
Dyrk2	ENSMUSG00000028630	2363.3	1.33518	0.21197	5.61614e-12	1.72076e-10	6.29892	8.67174	2.8969	7.0843	17.7895	2.14786	11.7991	7.34534	14.8657	7.5256	14.5415	9.67898	7.66651	4.29976	6.90912	6.5814	6.91381	7.5773	2.99558	4.02354	2.15867	6.98738	9.28911	4.89601	7.3639	11.2905	3.92657
Asic5	ENSMUSG00000028008	465.973	-2.39591	0.332277	5.71379e-12	1.74845e-10	-7.2106	5.90669	0.0136202	0	1.81616	6.07522	0.518604	4.92844	1.57744	7.94023	0.969688	2.43567	1.85245	7.85454	0.580818	1.11457	1.52252	1.09502	8.58182	7.95126	22.5346	0.247327	0.719308	8.9716	0.45632	1.60985	1.15353
Prss21	ENSMUSG00000024116	27.8462	-7.00391	1.02212	5.8537e-12	1.78899e-10	-6.85234	0.24976	0	0	0	1.33794	0	1.15751	0	1.41658	0	0	0	0.704725	0	0	0.0240298	0	0.234772	0.556121	2.33782	0	0	0.999404	0	0.00343283	0.00343283
Olfr1370	ENSMUSG00000042869	116.023	-2.68847	0.370255	5.92184e-12	1.80751e-10	-7.26112	2.411	0	0	0.576111	1.33536	0.872063	2.59109	0.282666	1.22001	0.282282	0.180355	0.0573627	2.10466	0.153688	0.191862	0.23952	0.377221	1.32888	2.59327	1.80615	1.11905	0.201786	1.9238	0.362635	0.285074	-0.0775614
Jph3	ENSMUSG00000025318	87.1682	-5.23612	0.67252	5.95005e-12	1.81382e-10	-7.78582	0.512989	0	0	0.039074	0.202308	0.0741674	1.47773	0	1.55322	0.00984248	0.0100314	0.0601662	0.816287	0.0593118	0.00757849	0.00570898	0	1.60619	0.47613	0.314264	0	0.100218	0.869891	0.034468	0.0178319	-0.0166361
Mfap3l	ENSMUSG00000031647	1373.73	1.23113	0.194848	6.14839e-12	1.86955e-10	6.31841	5.1974	0.792794	2.57494	11.6715	3.04755	8.01801	7.06965	13.0066	8.32532	12.5526	7.49439	6.1749	3.84407	2.97829	4.05008	9.62782	8.06104	4.32797	1.76405	2.90775	4.31613	7.16438	4.56047	4.27066	9.7984	5.52774
Arhgap18	ENSMUSG00000039031	5917.13	1.06937	0.167913	6.18469e-12	1.87821e-10	6.3686	26.6997	32.0867	38.631	66.1578	13.5645	46.7084	20.6966	41.0081	29.0919	48.1766	40.8069	35.5779	21.9254	37.649	51.9612	35.5039	30.5539	20.6475	17.3141	17.8561	40.8199	48.9993	20.9745	42.4079	42.5407	0.13282
Vmn2r92	ENSMUSG00000091350	151.492	-1.77755	0.267023	6.19673e-12	1.87949e-10	-6.65694	0.739141	0.193936	0.136014	0.303052	0.648452	0.214498	0.694314	0.139266	0.696837	0.177562	0.13599	0.152945	0.94241	0.137018	0.133843	0.161862	0.117782	0.443852	0.528299	0.385264	0.116143	0.125873	0.634821	0.151046	0.16978	0.0187335
Klhl40	ENSMUSG00000074001	739.421	-3.82484	0.490816	6.30167e-12	1.90891e-10	-7.79283	4.94289	0.763157	0.870925	0.264324	6.85304	0.573152	5.43268	1.82597	10.5486	0.11775	0.574277	1.1359	9.05647	0.128981	0.524416	0.285385	0.301004	11.8005	23.8103	9.55225	0.249409	0.922549	10.2496	0.576084	0.643517	0.0674327
Clic5	ENSMUSG00000023959	5082.41	1.11899	0.175883	6.41949e-12	1.94216e-10	6.36216	19.9299	9.85946	14.08	34.6494	6.14679	26.7861	21.4636	27.8573	20.4414	32.4599	21.487	16.6405	7.30078	13.0957	15.5951	13.591	18.1819	9.05466	8.32194	6.01249	16.2151	16.3606	12.3339	15.9989	23.5524	7.55354
Mobp	ENSMUSG00000032517	134.512	-3.8783	0.50356	6.94942e-12	2.09721e-10	-7.70175	1.34297	0.0271519	0.141023	0.0663817	1.89398	0.211392	1.43725	0.0550352	2.76299	0.130445	0.0688025	0.0803194	2.09495	0.0705841	0.151018	0.117457	0.212621	2.12453	1.77795	0.0834265	0.0800991	0.187152	1.68976	0.12406	0.104437	-0.0196225
Glipr1	ENSMUSG00000056888	1407.45	1.22924	0.195865	7.28096e-12	2.19451e-10	6.27597	18.0085	27.2258	47.5581	52.5769	19.0341	61.4835	19.0261	29.094	13.5762	43.8901	46.3868	46.0146	22.6678	50.5033	47.7521	38.0444	49.3258	16.9688	18.2795	19.6684	66.9564	55.2528	18.4037	50.9617	43.6189	-7.34278
Ccl2	ENSMUSG00000035385	1019.65	-1.79541	0.267471	7.32497e-12	2.20501e-10	-6.71255	34.1526	13.5782	13.7962	14.9052	53.6026	4.26536	40.822	12.9976	28.7048	6.38699	16.2213	10.2753	41.3331	15.0489	25.4755	11.5593	16.3444	51.2019	50.5591	60.0131	13.2236	19.3579	45.0486	14.9637	12.67	-2.29366
Pyroxd2	ENSMUSG00000060224	154.574	-3.73937	0.493756	7.35596e-12	2.21157e-10	-7.57332	1.6813	0	0	0.151799	1.51616	0.728709	3.11743	0.139515	0.927406	0	0.156091	0.26464	1.74726	0.0433789	0.170496	0.233848	0.154287	3.40215	0.678445	4.16217	0.327701	0	2.15404	0.181469	0.157169	-0.0243007
Fam166c	ENSMUSG00000029182	41.808	-6.1022	0.882913	7.56373e-12	2.2712e-10	-6.91144	4.44691	0.573579	0	0	3.95355	0	0.684764	0	0.981376	0	0	0.0563021	4.73632	1.28369	0.13346	0.175228	0.040625	3.71874	3.20468	0.794557	0.0190492	0	2.81511	0.287111	0.0388793	-0.248232
Tubb4a	ENSMUSG00000062591	480.713	-2.69804	0.368226	7.78943e-12	2.33605e-10	-7.32711	7.46812	0	0	0.491306	5.32817	1.57236	3.32651	1.37787	10.835	0.78236	0.712146	0.695762	14.6768	0.234915	0.890087	0.840188	2.21835	5.3074	4.79158	3.21587	0.579536	0.401798	6.86869	0.525528	1.01686	0.491327
Gm281	ENSMUSG00000084902	46.0797	-5.80779	0.819333	7.91755e-12	2.36857e-10	-7.08844	0.888612	0	0	0.0366768	0.456108	0	0.346696	0	0.839734	0	0.00631211	0.00826863	0.28124	0	0.123876	0	0	0.444914	1.06457	0.0724777	0.249935	0	0.549295	0.0534016	0.0073225	-0.0460791
Liph	ENSMUSG00000044626	8202.89	1.26361	0.202209	7.90977e-12	2.36857e-10	6.24906	41.322	57.429	52.1888	103.558	26.1604	64.4299	27.8514	75.6343	40.8395	94.4109	108.058	98.2586	51.144	43.0985	74.9874	68.3017	67.3835	43.0385	45.375	24.0507	77.9698	84.6015	37.4727	64.9579	87.9436	22.9857
Asic2	ENSMUSG00000020704	124.346	-4.32963	0.550479	7.95609e-12	2.37714e-10	-7.8652	1.01205	0.643012	0	0.015571	0.453445	0.00569395	2.4677	0	1.32824	0.0523085	0.0976556	0.0731526	0.784583	0.129063	0.105255	0.0584042	0.266598	1.04391	0.923125	3.13029	0.00642223	0.25777	1.39292	0.163888	0.0805271	-0.0833607
Csrnp3	ENSMUSG00000044647	842.527	1.26794	0.203002	8.00583e-12	2.38903e-10	6.24592	4.03402	1.59195	3.44058	9.93328	2.38525	8.95037	4.35516	7.79129	3.73784	9.06789	7.95573	7.6236	3.40007	4.41491	6.02396	5.27157	3.5133	3.3079	2.2863	2.03839	7.68644	10.2197	3.19312	6.04685	7.3081	1.26125
Gcm2	ENSMUSG00000021362	97.3134	-5.11874	0.643178	8.03749e-12	2.39551e-10	-7.95851	1.25585	0.00410788	0.0209473	0.013683	0.582161	0.0259811	1.82097	0.025705	2.07795	0	0.170976	0.120802	0.748814	0	0.0427765	0.00855099	0.00850236	0.796245	2.56919	2.0682	0.0195765	0.0218289	1.48992	0.0193169	0.0497456	0.0304287
Mptx2	ENSMUSG00000079180	72.6251	-8.57116	1.14833	8.08077e-12	2.40543e-10	-7.464	3.39256	0	0	0	3.34629	0.0253721	1.92511	0	3.71317	0	0	0	3.39382	3.93292	0	0	0	3.6256	14.3912	0.0174666	0	0	4.22566	0.56547	0	-0.56547
Traf1	ENSMUSG00000026875	7792.08	1.00451	0.15691	8.19817e-12	2.43736e-10	6.40179	52.7094	80.3754	78.1205	122.035	49.2241	91.1337	69.0478	95.6823	58.8724	89.2138	132.136	114.31	58.3189	91.8702	122.775	89.3809	80.9516	45.8952	44.9189	44.9974	122.846	143.565	52.998	104.384	103.387	-0.996638
Ighv1-75	ENSMUSG00000096020	102.837	-5.49645	0.713673	8.51763e-12	2.52921e-10	-7.70164	2.92419	0	0	0.622183	20.0209	0	13.8042	0	4.88828	0	0.261664	1.40288	29.2483	0	0	0.287791	0	22.3351	24.6752	34.4095	0.0567035	0.203518	19.0382	0.0371744	0.367788	0.330614
	ENSMUSG00000118661	77.3697	-3.96171	0.527718	9.32645e-12	2.76596e-10	-7.50726	0.33647	0	0	0.0184192	0.0569049	0.0273102	0.348196	0.00118882	0.244705	0.00653166	0	0.00712502	0.108198	0.00179379	0	0.0124527	0.00900518	0.0970344	0.109071	0.0497555	0.00706014	0	0.168792	0.0051663	0.00781751	0.00265121
Rlbp1	ENSMUSG00000039194	431.101	-5.10414	0.630591	9.84991e-12	2.91761e-10	-8.09421	9.08271	0.562889	0	0.320853	7.50708	1.04209	11.0476	0.240021	9.60199	0	0.183623	0.623831	14.9449	0.245469	0.247654	0.116538	0	8.12257	5.6482	4.86865	0.00420093	0	8.85297	0.300329	0.212124	-0.0882055
Akr1c18	ENSMUSG00000021214	2040.1	-3.96339	0.511703	1.01387e-11	2.99947e-10	-7.74549	26.883	0	1.48611	1.35397	64.5533	1.02554	42.3804	7.1497	47.2917	2.24638	1.39983	2.13902	46.59	0.430657	0.47036	4.27841	8.22626	41.4003	229.348	14.5616	2.55321	1.21746	64.126	1.02619	3.82765	2.80146
Gm5622	ENSMUSG00000079244	71.3025	-6.72473	0.920164	1.05096e-11	3.10538e-10	-7.30818	0.476177	0	0	0	1.96348	0	0.793225	0	2.34495	0	0	0	3.10638	0	0	0.104182	0	2.57453	1.43554	0.548757	0	0	1.65538	0	0.0148831	0.0148831
Psg17	ENSMUSG00000004540	289.489	-4.57918	0.579705	1.05543e-11	3.11474e-10	-7.89916	3.40683	0	0	0.106751	5.78338	0	3.78898	0	3.86144	0.269705	0.186059	0.232295	6.93615	0.0885862	0.1822	0.465875	0.00962444	7.35672	2.91965	3.4914	0.196893	0	4.69307	0.0668113	0.181473	0.114662
Tmem156	ENSMUSG00000037913	762.887	1.48362	0.23635	1.06627e-11	3.14288e-10	6.27721	5.66219	12.0127	12.9037	24.8238	3.9246	19.851	5.73147	16.4643	6.30517	22.3283	16.3291	14.3345	9.02128	12.1659	18.5914	13.4913	11.8974	7.30245	8.22841	4.17334	16.4521	24.5468	6.29361	16.6462	17.0955	0.449304
Ndrg4	ENSMUSG00000036564	641.416	-2.60489	0.357218	1.13906e-11	3.35333e-10	-7.29217	5.19789	0.657303	0.0976228	0.325974	3.04103	1.12129	14.2933	1.03425	9.49019	1.22026	1.45408	2.34575	13.1539	0.791658	1.20803	0.858959	1.35821	7.48377	3.19199	6.99702	1.18409	1.04345	7.85614	0.871921	1.22821	0.356291
Cps1	ENSMUSG00000025991	895.143	-2.1508	0.308226	1.18097e-11	3.47245e-10	-6.978	5.17385	0	0.66111	1.07515	1.1302	0	5.67613	1.21925	5.88281	1.46871	0.840677	1.00192	4.20001	0.0465995	0.313137	0.587195	0.449514	4.00006	7.39613	3.55352	0.212747	0.473963	4.62659	0.243937	0.948915	0.704979
Fam25c	ENSMUSG00000043681	1219.32	-2.45446	0.343907	1.20686e-11	3.54426e-10	-7.137	185.935	6.08233	23.7568	15.6723	184.192	27.7728	158.637	28.3646	174.35	52.4324	20.068	10.7859	189.724	4.02687	2.88708	25.1584	70.1107	114.029	188.381	230.232	11.6544	7.07304	178.185	11.8933	31.7989	19.9056
Cst13	ENSMUSG00000036924	22.6896	-6.68725	1.00556	1.22693e-11	3.59881e-10	-6.65029	1.25256	0	0	0	3.37153	0	0.778835	0	0.372244	0	0	0	1.00209	0	0	0	0.0363381	1.80959	0.893891	0.767393	0	0	1.28102	0	0.00519116	0.00519116
Sh2d3c	ENSMUSG00000059013	1434.56	1.06095	0.167293	1.25869e-11	3.68747e-10	6.34186	8.21601	5.4004	4.16836	10.6229	3.18299	8.98433	6.23238	9.16113	7.3061	10.262	15.6644	18.147	8.85565	9.13326	10.7264	16.2743	16.815	7.8872	4.68637	5.90498	11.0329	14.3689	6.53396	9.11636	13.8496	4.73319
Fgf23	ENSMUSG00000000182	134.945	-4.91599	0.612295	1.32313e-11	3.87152e-10	-8.0288	2.47062	0	0.00777105	0.157513	1.11615	0.00891219	5.21328	0.4061	4.81134	0.308119	0	0.0291326	1.86295	0	0	0	0.0229163	2.72646	3.61672	0.801359	0.00508775	0	2.82736	0.00311014	0.131969	0.128859
Cacna2d3	ENSMUSG00000021991	160.236	-2.00932	0.297986	1.3409e-11	3.91874e-10	-6.74301	3.48405	0.551822	0.618717	0.743751	2.93292	0.715537	2.02874	0.920788	3.38511	0.417067	0.639436	1.08495	2.7862	1.12529	0.823777	0.236585	0.652907	2.31671	3.24739	2.60618	0.796109	0.469876	2.84841	0.728732	0.670783	-0.0579492
Usp51	ENSMUSG00000067215	106.284	-2.72678	0.381902	1.34511e-11	3.92629e-10	-7.14001	1.74698	0	0.23626	0.31182	1.28103	0.563796	1.63299	0.344011	2.46518	0.0425693	0.237446	0.219473	2.06891	0.545413	0.185552	0.100093	0.245569	0.639979	1.7247	0.972314	0.109262	0.203454	1.56651	0.263391	0.214426	-0.0489649
1810065E05Rik	ENSMUSG00000013653	369.116	-6.38611	0.733772	1.35855e-11	3.9607e-10	-8.70313	12.142	0	0.0360276	0.0238682	19.1899	0	10.924	0	16.7988	0.0487432	0.107166	1.72201	15.0206	0.11943	0	0.0914222	0.0280342	13.145	20.2755	26.3331	0.0245487	0	16.7286	0.0257151	0.288749	0.263033
Sgk2	ENSMUSG00000017868	333.022	-1.97375	0.292522	1.39752e-11	4.06446e-10	-6.74736	3.14484	1.07319	0.0747702	0.762845	1.77176	0.563279	3.59031	0.756841	7.19975	1.31585	1.14172	0.337911	4.16227	1.01368	0.801982	0.72549	0.679211	3.04078	3.17177	2.54342	0.867032	1.02805	3.57811	0.774569	0.817124	0.0425549
Rhox5	ENSMUSG00000095180	58.3963	-4.03589	0.542611	1.40265e-11	4.07447e-10	-7.43792	4.06732	0	0	0.416321	3.11738	0.0224285	2.30848	0.503371	2.39521	0.281387	0.0282811	0.113711	2.84728	0.376217	0	0.0335435	0	1.30567	3.45234	2.73504	1.03581	0	2.77859	0.204922	0.196659	-0.00826283
Tex101	ENSMUSG00000062773	83.0878	-3.28035	0.450954	1.47268e-11	4.26757e-10	-7.27425	1.45894	0	0.662353	0.0400988	1.45416	0	2.74446	0.535504	3.34497	0.466222	0.243029	0.206114	2.67248	0.133574	0.0659967	0.150841	0.322737	4.66115	2.15835	5.53067	0.0506757	0.344958	3.00315	0.179651	0.280649	0.100998
Krt83	ENSMUSG00000067613	839.846	-1.99122	0.293444	1.49763e-11	4.32945e-10	-6.78571	10.0208	0	0	5.60892	9.97714	1.50758	13.4856	3.2949	17.7427	2.74927	3.71471	4.65411	23.6586	1.27885	2.22906	1.37983	3.33435	22.3379	15.9761	10.2533	2.81597	8.48624	15.4315	2.3311	3.53373	1.20262
Cdh15	ENSMUSG00000031962	393.326	-2.7218	0.37477	1.53929e-11	4.44453e-10	-7.26258	3.70425	0.963867	0.432902	0.501232	1.48441	0.878805	1.84257	0.527522	7.48553	0.111047	0.414068	0.853894	5.07061	0.200899	0.162765	0.619789	0.790303	2.15787	3.575	4.20762	0.313435	0.0872333	3.69098	0.434272	0.545408	0.111136
Pnoc	ENSMUSG00000045731	117.848	-4.21822	0.558627	1.54658e-11	4.46022e-10	-7.55106	1.98161	0.0087811	0.195827	0.446625	2.50693	0.0859176	1.80496	0.0319449	3.07543	0.0878046	0.123257	0.0611268	4.50122	0.0238735	0.138706	0.0175403	0.127986	0.822554	3.91356	2.53275	0.134505	0.0962469	2.64238	0.0976938	0.128041	0.0303469
Rtbdn	ENSMUSG00000048617	185.18	-3.40147	0.456521	1.59995e-11	4.60862e-10	-7.45085	1.25718	0.242333	1.5315	0.284577	1.82867	0.196158	2.5625	0.492221	2.32685	0.0959928	0.0523751	0.431852	3.25502	0.0953108	0.0839906	0.500776	0.225744	5.38416	8.79937	4.14966	0.122011	0.0916201	3.69543	0.337561	0.297648	-0.0399123
Slc1a1	ENSMUSG00000024935	327.355	-1.50462	0.237169	1.60753e-11	4.62492e-10	-6.34409	4.87991	0	0.0153082	0.600689	2.70732	1.03361	3.56633	1.50435	4.79676	1.39868	0.81968	0.859947	3.84146	0.689383	0.558995	0.969984	1.07079	1.71467	3.19399	1.79405	0.757011	0.339782	3.31181	0.48487	1.03202	0.547148
Gm4956	ENSMUSG00000025936	108.856	-2.99945	0.419165	1.6735e-11	4.80897e-10	-7.15577	5.21201	1.20449	1.27185	0.150701	3.97752	0.10391	2.74427	0.292284	3.71289	0.712984	1.33697	0.430428	4.74206	0.731596	1.10282	0.103016	1.06772	5.00753	4.68873	8.44221	0.247533	0	4.8159	0.666029	0.584873	-0.0811561
Zscan4-ps2	ENSMUSG00000110190	171.088	-6.11305	0.754948	1.67863e-11	4.81795e-10	-8.09731	1.77771	0	0	0.181881	1.81521	0	3.58516	0	5.43469	0.0725085	0	0.0195475	1.74428	0.0189963	0.00924158	0.00963938	0	3.28541	4.26547	0.251981	0	0	2.76999	0.00403398	0.0405109	0.0364769
Tex48	ENSMUSG00000058935	29.1958	-4.46337	0.647464	1.68421e-11	4.82819e-10	-6.89363	2.2349	0	0	0.186117	3.03491	0.545968	2.21804	0	1.0715	0	0.133743	0.119766	1.913	0.062608	0	0.150795	0	1.11104	2.75797	2.35568	0	0	2.08713	0.0869395	0.084346	-0.00259347
Nppb	ENSMUSG00000029019	116.949	-6.08176	0.759478	1.73417e-11	4.95959e-10	-8.00781	3.12619	0	0	0	12.5031	0.54501	6.04958	0	8.68509	0.0614005	0.104361	0.233643	14.9469	0	0.0512713	0	0.328399	3.67573	5.74718	0.860044	0.15894	0	6.94923	0.107889	0.103972	-0.00391692
Rims4	ENSMUSG00000035226	42.343	-3.22397	0.460022	1.80516e-11	5.15651e-10	-7.00828	0.282149	0.0257661	0	0.0450066	0.161073	0.026135	0.508987	0.0331793	0.57887	0.0149535	0.0363571	0.00875375	0.103912	0.0265112	0.0101	0.0061973	0.0217472	0.387152	0.153436	0.0954104	0.00292487	0.0137046	0.283874	0.0150202	0.0237421	0.00872188
Astn2	ENSMUSG00000028373	75.2268	-2.33949	0.338401	1.83879e-11	5.24633e-10	-6.91338	0.522419	0.00468763	0.00605863	0.0673935	0.44989	0.110411	0.625432	0.0300798	0.379632	0.107906	0.12623	0.0942154	0.370064	0.0614873	0.104535	0.0297251	0.12611	0.362474	0.468953	0.385786	0.0739214	0.00596139	0.445581	0.0524375	0.0830944	0.0306568
Clcnka	ENSMUSG00000033770	239.21	-4.34642	0.568126	1.89011e-11	5.38e-10	-7.65046	4.41298	0.241138	1.11539	0.0756922	0.997079	0	2.5374	0.208632	1.2671	0	0.305276	0.0309716	3.39449	0	0.306607	0.0985036	0.390333	1.99538	3.75694	8.65241	0.00362117	0.197636	3.37672	0.266342	0.158487	-0.107855
Cxcr5	ENSMUSG00000047880	2781.5	1.35829	0.221629	1.90176e-11	5.40676e-10	6.12868	18.6018	10.0548	16.8825	42.5572	9.50661	31.3464	13.7642	21.8647	13.8485	33.3267	37.6246	43.0462	16.7152	33.5164	36.1639	38.1605	30.8233	13.1729	20.3178	7.09399	37.0831	37.5817	14.1276	28.947	35.3433	6.39632
Serpinb3d	ENSMUSG00000058017	67.4319	-5.85113	0.785661	1.92004e-11	5.45228e-10	-7.4474	6.26862	0	0	0.0513649	2.08886	0.0144089	2.81166	0	2.13176	0	0.109794	0.0242863	2.68141	0.0561096	0	0	0	2.02076	0.75223	0.237875	0.428495	0	2.37415	0.0712876	0.0264922	-0.0447954
A630010A05Rik	ENSMUSG00000075395	102.549	-1.63184	0.257764	1.92543e-11	5.46114e-10	-6.33078	2.81099	0.219919	0.382317	0.561291	1.88466	0.675939	2.81552	0.967017	3.21979	0.761048	0.87853	0.74004	3.10945	0.455405	0.488912	1.0221	0.594734	2.28924	3.90373	1.30928	0.518166	0.737722	2.66783	0.496912	0.789251	0.292339
1700086L19Rik	ENSMUSG00000071265	299.487	-2.68225	0.374365	1.95897e-11	5.54972e-10	-7.16481	11.649	0.0213734	3.113	2.74854	10.7615	1.96329	9.45234	2.72499	10.2751	1.41735	1.98747	3.28352	17.2516	1.66654	1.99158	1.88092	0.550717	10.2491	17.7946	28.0691	4.51273	3.82204	14.4378	2.44151	2.08479	-0.35672
Gm17019	ENSMUSG00000091897	47.9189	-6.70698	0.986588	1.97453e-11	5.58723e-10	-6.79816	0.12674	0	0	0	2.87727	0	0.485812	0	0.816461	0	0.0198407	0.0551289	1.64206	0	0	0	0.0214795	1.57657	4.29404	0.633409	0.0138041	0	1.55655	0.00197202	0.0137784	0.0118064
Kcnmb1	ENSMUSG00000020155	220.068	-2.03768	0.301968	1.98836e-11	5.61974e-10	-6.74799	2.44276	0.0634974	0.328776	0.426765	1.98911	0.652182	1.15971	0.214346	1.71751	0.569865	0.148935	0.297826	1.6613	0.0798817	0.125115	0.331099	0.283105	0.870468	1.1332	0.800947	0.161871	0.161245	1.47188	0.224652	0.324563	0.0999105
Cfap54	ENSMUSG00000020014	117.398	-2.62421	0.372885	2.05793e-11	5.8083e-10	-7.03757	1.73961	0.334243	0.40785	0.229855	1.01659	0.282093	1.81712	0.737519	4.2617	0.206488	0.138659	0.344596	1.31534	0.422564	0.446116	0.0553797	0.182966	1.28257	1.38547	1.30017	0.501276	0.156193	1.76482	0.364333	0.27078	-0.0935532
Olfr1173	ENSMUSG00000075132	298.909	-1.28771	0.207419	2.0599e-11	5.8083e-10	-6.20824	1.60771	0.27024	0.504441	0.685029	1.43122	0.513449	1.21894	0.549849	1.74889	0.801563	0.364725	0.417176	1.3133	0.30978	0.34826	0.304728	0.522951	1.4003	1.44318	0.871004	0.341283	0.412103	1.37932	0.385651	0.52086	0.13521
Tcl1	ENSMUSG00000041359	73.3191	-8.41412	1.1519	2.10063e-11	5.90928e-10	-7.30454	0.371253	0	0	0	0.782572	0	2.83164	0	0.692863	0	0	0	9.1664	0	0	0	0	4.49877	1.32853	0.0235013	0	0	2.46194	0	0	0
Prlh	ENSMUSG00000090550	31.8307	-5.62779	0.844445	2.13553e-11	6.00043e-10	-6.66448	10.1109	0	0	0	7.18967	0	5.38678	0	17.1648	0	0.221695	0	12.8308	0	0	1.19404	0	7.37456	18.2373	3.39429	0	0	10.2111	0	0.202248	0.202248
6820408C15Rik	ENSMUSG00000032680	141.605	-4.29553	0.553846	2.18024e-11	6.11891e-10	-7.75583	2.32204	0	0.135635	0.10295	3.43458	0	1.79147	0.0149479	1.64163	0	0.278367	0.0957265	5.10559	0.361002	0	0.817631	0.238346	3.56102	3.51397	4.05436	0.332864	0	3.17808	0.1185	0.221138	0.102638
Slc29a4	ENSMUSG00000050822	760.826	-2.27147	0.328219	2.26216e-11	6.34143e-10	-6.9206	14.3946	0.65947	2.24517	2.6012	3.72509	0.649082	14.9966	1.87939	10.588	1.7658	4.33473	4.08238	20.1296	0.830288	1.9338	1.78797	0.859814	16.8308	16.8902	8.8051	2.24104	2.11903	13.295	1.52541	2.47304	0.947629
Grin2a	ENSMUSG00000059003	102.948	-4.70492	0.606205	2.35128e-11	6.56829e-10	-7.76128	0.886898	0.615684	0.00674702	0.0257139	0.441932	0.0128027	0.0842179	0.0114432	0.887262	0.00361311	0.0269609	0.00762033	0.567924	0.0314853	0.00176831	0.0120837	0.00846899	0.510094	0.201235	0.0344208	0.00699885	0.0073463	0.451748	0.0975475	0.0137006	-0.0838469
Psg19	ENSMUSG00000004542	65.5219	-4.11688	0.551558	2.34969e-11	6.56829e-10	-7.46409	1.04321	0.0206355	0.00846047	0.0114149	1.4787	0.0291627	0.642538	0.0378203	2.17444	0.0500879	0.0717398	0.247307	1.5497	0.0294498	0.032624	0.133009	0.0249714	0.727943	2.24288	0.491181	0.0174486	0.447056	1.29382	0.0835481	0.0823357	-0.00121244
Clec4g	ENSMUSG00000074491	109.605	-2.73261	0.386255	2.36073e-11	6.58703e-10	-7.07464	1.12552	2.20166	0.142931	0.477926	5.00257	0	2.59169	0.395079	3.76426	0.322304	0.888565	0.655103	7.71745	0.761304	0.352142	0.605704	1.08659	6.05178	3.55644	2.68523	1.00578	0	4.06187	0.637688	0.633039	-0.00464921
Hba-x	ENSMUSG00000055609	552.205	-7.83646	0.886886	2.37804e-11	6.62765e-10	-8.83593	24.6078	0	0	0	32.0388	0.23896	33.6529	0	16.7563	0	0.0668625	1.03257	49.0822	0	0	0.521696	0	33.0729	41.2712	45.889	0.106965	0.182211	34.5464	0.075448	0.23159	0.156142
Mixl1	ENSMUSG00000026497	163.009	-5.22491	0.658957	2.388e-11	6.6477e-10	-7.92906	1.69773	0	0	0.112845	2.40532	0.00682297	0.458574	0.19558	2.79067	0.00814062	0.0335879	0.0440985	5.27193	0	0	0.0286714	0	4.16368	1.28881	1.2526	0.0193213	0.0258923	2.41616	0.0074338	0.0604176	0.0529838
Prkca	ENSMUSG00000050965	6018.48	1.32242	0.217742	2.40032e-11	6.67429e-10	6.07332	38.8529	12.7416	35.7566	84.242	9.74077	74.3669	43.1131	69.3033	33.7621	70.428	61.4883	49.1842	26.7096	61.5033	50.4584	48.9968	37.9827	19.0619	23.0994	14.5513	43.1932	70.8052	26.1114	49.8322	60.2322	10.4
Sfrp2	ENSMUSG00000027996	101.921	-8.94547	1.19394	2.50313e-11	6.94409e-10	-7.49237	2.06618	0	0	0	2.71662	0	3.39327	0	1.92071	0	0	0	3.96348	0.622957	0.155899	0	0	0.665362	1.16611	0	0.149285	0	1.98647	0.132592	0	-0.132592
Fam107b	ENSMUSG00000026655	19069.9	1.04823	0.170153	2.54579e-11	7.04619e-10	6.16052	93.8699	89.4971	147.762	229.603	43.4729	200.259	94.614	148.958	110.963	170.01	131.386	148.629	68.4648	132.547	178.972	122.182	97.7011	82.5849	67.9515	48.9531	168.655	198.851	76.3593	159.506	149.781	-9.72473
Olfr915	ENSMUSG00000057444	55.2752	-7.4986	1.08197	2.57873e-11	7.12914e-10	-6.93048	5.55339	0	0	0	1.5579	0	0.715478	0	1.66821	0	0	0.0709341	1.80198	0	0	0	0	1.463	8.3278	0.137294	0	0	2.65313	0	0.0101334	0.0101334
Gm12887	ENSMUSG00000078575	20.366	-6.92171	1.03731	2.63335e-11	7.26345e-10	-6.67275	2.51969	0	0	0	4.53392	0	5.30519	0	4.60273	0	0	0	5.05569	0	0	0	0	7.19934	4.73478	0.201177	0	0.217015	4.26906	0.0310021	0	-0.0310021
Cstdc4	ENSMUSG00000079597	78.5014	-3.04574	0.426461	2.67196e-11	7.36152e-10	-7.14189	1.0133	0.202281	0.210018	0.267538	4.37434	0.380523	2.71143	0.340893	1.08119	0.400288	0.304966	0.229068	2.82288	0.276147	0.273593	0.117296	0.290877	1.50217	3.53604	1.78806	0.245239	0.161775	2.35368	0.24994	0.278704	0.0287643
Rhox8	ENSMUSG00000064137	81.7949	-3.56658	0.49456	2.81818e-11	7.75548e-10	-7.21163	2.27021	0.124195	0.497929	0.44334	3.30284	0.251476	2.65643	0.229418	1.59234	0.0376203	0.209289	0.222013	3.12816	0.0320582	0.146206	0.0713637	0.171239	3.30695	3.56584	0.58941	0.153715	0.0974082	2.55152	0.186141	0.197755	0.0116136
Dysf	ENSMUSG00000033788	417.522	-2.47146	0.347587	2.87482e-11	7.90231e-10	-7.11035	2.62874	0	0	0.660537	1.45709	1.34744	2.20104	0.7625	2.33163	0.520681	0.503671	0.170625	2.67249	0.0439405	0.34025	0.184335	0.467863	5.31769	1.99792	3.42994	0.252067	0.00418542	2.75457	0.283983	0.467173	0.18319
Mbl2	ENSMUSG00000024863	1064.37	-3.1228	0.429577	2.91717e-11	8.00957e-10	-7.26949	14.6527	0	0.609548	2.86384	38.3126	0	22.6157	6.30631	35.6817	2.89723	5.58914	5.74416	30.8794	1.28887	1.01628	0.386918	3.4572	49.3969	36.6707	56.5027	0.360778	2.35402	35.5891	0.804214	3.89211	3.0879
Mmd2	ENSMUSG00000039533	181.494	-4.20274	0.556926	2.97073e-11	8.14731e-10	-7.54632	2.74903	0.00970594	0.0280228	0.064236	2.17667	0.013724	2.38858	0.179282	0.994396	0.0218764	0.0613963	0.214334	2.35857	0.170199	0.0508757	0.0575691	0.017534	1.11644	2.90943	0.224278	0.0514635	0.0256579	1.86467	0.0499498	0.0880327	0.0380829
Nkg7	ENSMUSG00000004612	121.517	-4.01689	0.532399	3.04098e-11	8.33049e-10	-7.5449	5.47794	0.958013	0	0.289047	7.05082	0	5.5977	0	3.31019	0.0536784	0.317483	1.19738	9.11633	3.20673	0.682669	0.3608	1.58793	13.3377	5.12107	6.34673	2.95429	1.4081	6.91981	1.31569	0.543761	-0.771927
Azgp1	ENSMUSG00000037053	150.183	-1.97108	0.299548	3.06608e-11	8.38967e-10	-6.58017	4.7157	1.33731	0.164789	1.16301	5.30463	1.00834	4.30583	1.22865	5.04746	0.687145	1.43704	1.28163	6.88161	0.532055	0.594195	0.744477	1.8883	2.89504	7.15516	3.17562	0.756647	1.09023	4.93513	0.783367	1.20432	0.420954
Kcnk16	ENSMUSG00000023387	81.682	-2.94435	0.418757	3.07791e-11	8.40295e-10	-7.03117	3.2931	0.0743204	0	0.182273	1.52615	0	2.23713	0.558024	5.24488	0.123626	0.0455583	0.218792	0.932299	0	0.0899432	0.347214	0.256471	2.27548	1.40542	1.16615	0	0	2.26008	0.0234662	0.247423	0.223957
Sh3bgr	ENSMUSG00000040666	78.5778	-2.59473	0.3764	3.24405e-11	8.83645e-10	-6.89355	3.3298	0.232128	0.218378	0.708913	3.58177	0.0762759	2.05997	0.412217	4.68171	0.499176	0.562888	0.664735	2.75532	0	0.373581	0.11619	0.176659	3.28989	1.81578	1.78159	0.492852	1.42216	2.91198	0.402196	0.448683	0.0464869
Gm28040	ENSMUSG00000115958	31.5657	-7.11784	1.05398	3.35495e-11	9.11788e-10	-6.75327	3.17872	0	0	0	1.3894	0	0.530077	0	6.81434	0	0.0464317	0	5.92297	0	0	0	0	2.00334	0.409733	0.860197	0	0	2.6386	0	0.0066331	0.0066331
Piwil2	ENSMUSG00000033644	511.102	-4.99114	0.634251	3.35195e-11	9.11788e-10	-7.86935	4.72588	0.0127341	0.55143	0.297798	1.33999	0.24533	3.2175	0.0390395	3.92929	0.00357486	0.0906345	0.194149	3.33238	0.047075	0.0767619	0.0165064	0.00747321	3.02613	3.86176	5.43587	0.145311	0.155824	3.6086	0.176352	0.0927393	-0.0836129
Mpped1	ENSMUSG00000041708	260.684	-2.85217	0.392529	3.43777e-11	9.32189e-10	-7.26615	3.91261	0	0	0.119057	2.43656	0.0449879	4.46604	0.303422	4.02977	0.436601	0.351915	0.319423	2.84447	0.0331923	0.00882286	0.64824	0.726483	5.77737	1.40823	0.775412	0.00269031	0	3.20631	0.0128133	0.41502	0.402207
Bpifb2	ENSMUSG00000027481	584.417	-2.22028	0.324377	3.43601e-11	9.32189e-10	-6.84476	6.48293	2.00314	0.213541	1.55237	11.0316	0.988763	7.68951	1.07865	4.22785	1.51527	4.4744	3.42634	13.2037	7.51369	2.58979	1.30641	2.36678	15.7839	8.42284	14.1407	3.32866	2.77142	10.1229	2.77271	2.24575	-0.526967
Smpx	ENSMUSG00000041476	109.824	-4.64263	0.606134	3.55975e-11	9.64178e-10	-7.65941	6.05244	0	0	0.155163	4.83995	0.039218	1.88586	0.611034	5.02857	0.467852	0.112183	0.150311	4.92966	0	0.105423	0	0	2.70055	5.73874	7.86532	0	0	4.88014	0.020663	0.213792	0.193129
Krt84	ENSMUSG00000044294	1148.96	-1.367	0.221582	3.73341e-11	1.01008e-09	-6.1693	14.2338	0	0	4.98421	7.30494	0.871815	12.4073	3.47939	16.0367	3.44443	4.62425	3.92698	16.439	0.589693	0.556287	5.48149	3.70349	7.13818	15.689	8.03849	0.899635	0.326179	12.1609	0.463373	4.23489	3.77152
Pramel47	ENSMUSG00000079424	62.5135	-7.5434	1.09194	3.90078e-11	1.05417e-09	-6.90828	1.18281	0	0	0	0.416559	0	2.26614	0	0.0858904	0	0.0216523	0	0.995956	0	0	0	0	0.1667	2.5478	0.145529	0	0.0336788	0.975922	0.00481125	0.00309319	-0.00171806
Fgf14	ENSMUSG00000025551	2424.81	1.27564	0.212906	3.94466e-11	1.06484e-09	5.99157	11.2972	8.79556	13.687	28.933	6.01556	14.1813	11.1853	20.9626	14.4938	33.939	16.9713	14.0355	7.21136	13.0941	11.7786	9.232	11.8251	7.86641	6.11404	3.28292	11.6233	10.7514	8.43333	11.9873	19.4141	7.42674
Antxrl	ENSMUSG00000047441	74.1559	-8.16333	1.13648	4.1105e-11	1.108e-09	-7.18297	1.76007	0	0	0	1.06882	0	2.12429	0	0.836807	0	0	0	1.52465	0.0119889	0	0	0.00775084	0.961535	0	0.410909	0	0	1.08589	0.0017127	0.00110726	-0.000605434
Penk	ENSMUSG00000045573	2110.36	-2.02919	0.302596	4.11376e-11	1.108e-09	-6.70595	45.4525	7.13362	1.67548	8.28212	83.0136	2.1542	41.0448	12.6345	30.7952	10.4184	19.3026	16.497	76.8302	18.4182	9.80646	10.7124	29.9733	57.8719	63.5443	76.5456	11.9412	9.63694	59.3873	8.68086	15.4029	6.72203
Olfr916	ENSMUSG00000094701	71.421	-3.52767	0.491943	4.12623e-11	1.11011e-09	-7.17089	0.382114	0.0908896	0.0459514	0.0442242	0.619406	0.0724377	0.148261	0.0963309	1.53562	0.0698846	0.0498524	0.101745	0.919379	0.0159671	0.0906696	0.0398272	0.0667112	0.487667	0.867622	1.56515	0.110254	0.108216	0.815653	0.0763409	0.0669393	-0.00940153
Grtp1	ENSMUSG00000038515	382.542	-1.33794	0.217955	4.13597e-11	1.11149e-09	-6.13861	6.36472	0.683931	1.26274	1.78156	3.59575	2.24026	3.80566	1.88008	7.23219	1.56046	2.69688	2.51541	6.78442	1.74821	2.57538	2.2092	1.6536	8.56028	4.16182	4.45601	1.97613	1.81064	5.62011	1.75676	2.04246	0.285699
Ggta1	ENSMUSG00000035778	6364.67	1.08085	0.178338	4.17954e-11	1.12194e-09	6.0607	25.8946	15.1362	56.9759	67.0703	15.1468	56.3339	30.9724	58.2629	38.9681	60.3404	49.4717	58.9572	33.0709	39.1014	66.8748	57.6066	47.6144	32.6658	32.7534	14.5676	45.8483	60.6643	28.005	48.705	57.0462	8.34125
Gcg	ENSMUSG00000000394	1339.59	-1.9484	0.294939	4.20167e-11	1.12663e-09	-6.6061	64.7772	10.967	14.8932	9.95624	55.6034	7.34986	23.8057	9.85238	31.2025	9.73958	13.7679	9.58544	46.0916	7.52841	18.138	17.1796	6.42426	52.4268	35.2721	41.7493	17.3915	19.0913	43.8661	13.6228	10.9293	-2.69341
Lgr6	ENSMUSG00000042793	353.261	-2.06125	0.309994	4.30626e-11	1.15339e-09	-6.64931	3.70082	0.37273	0.383806	0.387847	1.22546	0.527862	1.68341	0.943157	2.80705	0.315244	0.299523	0.378673	2.46953	0.142774	0.253725	0.350549	0.253235	1.88887	1.14696	0.659012	0.250367	0.192533	1.94764	0.303399	0.418318	0.114919
Fam183b	ENSMUSG00000049154	240.487	-2.42495	0.352866	4.31867e-11	1.15542e-09	-6.87216	16.2284	2.95935	1.97399	4.12334	25.6084	2.37525	8.29624	2.80466	21.3072	5.53625	3.05771	2.79112	27.0018	3.22282	3.66307	1.64553	6.04768	19.8941	18.4055	26.2804	2.56769	4.36765	20.3777	3.01854	3.71518	0.69664
Lyzl1	ENSMUSG00000024233	24.7618	-6.76039	1.02626	4.32553e-11	1.15597e-09	-6.58743	4.08285	0	0	0	1.35198	0	0.398168	0	1.87176	0	0.0469255	0	1.52531	0.458539	0	0	0	3.54206	0.48515	0.38067	0	0	1.70474	0.0655056	0.00670365	-0.058802
Gm3149	ENSMUSG00000079389	38.1408	-7.78561	1.11797	4.40145e-11	1.17496e-09	-6.96403	0.68497	0	0	0	1.32603	0.0490411	1.88566	0	1.88101	0	0	0	0.68083	0	0	0	0	1.36819	0.0432234	4.22963	0	0	1.51244	0.00700587	0	-0.00700587
Lrp1b	ENSMUSG00000049252	4163.52	1.18929	0.198281	4.49758e-11	1.19664e-09	5.99801	23.4124	15.9638	41.4052	70.0428	11.712	48.0868	27.4354	59.065	28.3601	50.6241	39.6966	38.0696	16.2984	26.9643	41.3851	33.4327	26.1197	18.8993	25.5018	12.2126	39.7891	41.935	20.479	36.5042	45.2929	8.78874
Capn3	ENSMUSG00000079110	363.982	-1.98325	0.291357	4.6495e-11	1.23432e-09	-6.80692	7.59615	9.8152	1.47544	1.65179	6.56787	0.975926	12.4942	1.17467	9.4769	0.713145	1.42982	2.63265	7.29602	5.34066	2.80352	2.24116	3.90369	6.52563	7.48497	5.55202	2.78652	4.99072	7.87422	4.02685	1.96385	-2.06301
Aqp12	ENSMUSG00000045091	103.468	-5.43925	0.720294	4.71485e-11	1.25029e-09	-7.55143	1.82321	0	0	0	2.66441	0	2.3312	0	0.482206	0	0.361734	0.368332	4.34932	0.0322595	0.0953956	0.193705	0	5.54498	9.03641	3.45989	0.00976311	0.0331982	3.71145	0.0243738	0.131967	0.107594
Stfa3	ENSMUSG00000054905	126.104	-2.55642	0.372215	4.81981e-11	1.27672e-09	-6.86813	24.791	0	2.16133	4.53367	23.4841	0	12.0863	1.46366	11.4429	4.48424	4.44206	1.73797	21.5449	1.50403	0.746603	1.55873	2.2535	15.8733	16.5656	19.5039	3.92555	2.03266	18.1615	1.48145	2.92483	1.44338
Gm10109	ENSMUSG00000062073	69.565	-2.99462	0.431183	4.83333e-11	1.27889e-09	-6.94512	2.54929	0.758738	0.0294133	0.294013	0.976342	0.363851	1.14318	0.130837	1.78349	0	0.366395	0.717673	4.49889	0.0979252	0.161011	0.2943	0.337203	1.71377	3.11041	3.08963	0	0	2.35813	0.201563	0.305774	0.104212
Alpi	ENSMUSG00000079440	741.603	-5.00979	0.633868	4.93493e-11	1.30291e-09	-7.90353	10.2815	0	0	0.150023	8.09662	0.348151	15.4519	0.452796	14.35	0.00797361	0.19727	0.561059	15.9167	0.104804	0	0.785839	0	14.1391	6.40177	6.02575	0.00756555	0.405457	11.3329	0.123711	0.307852	0.18414
Defb3	ENSMUSG00000039775	102.13	-2.7505	0.396227	4.964e-11	1.30915e-09	-6.94173	35.1954	1.51991	0.60304	5.01117	32.2985	4.48034	17.3351	3.35007	32.5076	2.92603	5.58043	2.36184	30.1632	0.789771	5.82732	1.68243	7.40482	27.1307	10.2072	41.8373	0.867032	0.342692	28.3344	2.06144	4.04526	1.98381
Rhd	ENSMUSG00000028825	126.008	-4.92762	0.627137	5.32718e-11	1.40194e-09	-7.85733	3.70734	0	0	0.0259037	3.11967	0.0771501	1.56131	0	4.38375	0.0393863	0.187683	0.593678	2.72851	0.0860939	0	0.172761	0.02864	4.85504	1.21148	5.41434	0	0.0427654	3.37268	0.0294299	0.149722	0.120292
Cd83	ENSMUSG00000015396	13393.9	1.44435	0.242155	5.3275e-11	1.40194e-09	5.96458	40.9601	99.0847	67.1349	154.251	42.1946	46.0609	58.9341	134.718	49.5658	122.959	205.805	207.272	61.3702	228.407	146.094	167.462	137.66	119.279	81.2615	27.955	133.062	179.359	60.1901	128.457	161.447	32.9894
Pygm	ENSMUSG00000032648	727.652	-1.83733	0.284776	5.36546e-11	1.41038e-09	-6.45182	7.63375	0.570124	1.88815	2.30188	2.98432	1.97907	9.7975	1.78837	12.0421	1.14311	1.91204	1.95134	8.12778	1.0674	2.19803	2.12446	1.95309	12.1366	5.33911	2.7798	2.2211	3.11296	7.60512	1.86241	1.88204	0.0196363
Olfr1459	ENSMUSG00000057503	206.048	-1.6038	0.258383	5.39288e-11	1.41604e-09	-6.20709	1.15064	0.0877602	0.0507272	0.234928	0.393915	0.167413	1.3289	0.251427	0.958224	0.25299	0.156448	0.142796	0.703426	0.0689381	0.153491	0.1925	0.130095	0.484115	0.553658	0.194597	0.158157	0.072473	0.720934	0.108423	0.194455	0.0860323
Ahrr	ENSMUSG00000021575	122.144	-2.634	0.373984	5.39907e-11	1.41612e-09	-7.04309	4.17155	1.006	0.856561	0.701487	6.22109	0.775814	4.62672	0.545203	5.37668	0.507613	1.69437	3.02575	7.95109	0.299778	1.33351	1.03674	0.385804	8.09973	6.75701	7.11877	0.898574	1.48276	6.29033	0.950428	1.12814	0.17771
Gnat1	ENSMUSG00000034837	223.75	-1.2808	0.212779	5.44138e-11	1.42566e-09	-6.0194	6.96898	2.27208	3.46288	3.83713	7.38493	2.8558	11.8398	3.72696	11.178	4.31797	1.16502	2.64555	5.29298	1.91683	1.56146	1.70825	1.59404	6.43205	4.54874	5.18923	0.948627	0.51154	7.35434	1.93275	2.71356	0.780815
Gjd3	ENSMUSG00000047197	252.262	-5.20764	0.642443	5.59144e-11	1.4618e-09	-8.10598	8.72297	0	0	0.109331	3.85535	0.0235833	16.3569	0	12.4126	0	0.218487	2.51238	22.346	0.137019	0	0.31904	1.04627	7.95268	24.1644	13.3468	0.0713902	1.81485	13.6447	0.292406	0.600787	0.308381
Lcn11	ENSMUSG00000069080	598.352	-6.58274	0.800011	5.87836e-11	1.53514e-09	-8.2283	30.2636	0	0	0.0777441	49.4121	0.0335321	30.482	0	28.0663	0.711085	0.093851	1.70351	59.2327	0.0655056	0.272169	0.158607	0	48.858	75.6068	46.2055	0.573364	0.222207	46.0159	0.166682	0.392113	0.225431
Armc2	ENSMUSG00000071324	338.973	-2.932	0.415364	5.97698e-11	1.5592e-09	-7.05887	2.81408	0.0826544	0.0478185	0.988978	3.26802	0.483378	5.06694	0.0973133	3.19323	0.418967	0.30052	0.340905	2.93624	0.21371	0.651076	0.649033	0.624839	2.45015	4.40921	7.62089	0.320557	0.498587	3.96985	0.328254	0.488651	0.160396
Fgf15	ENSMUSG00000031073	437.661	-5.37049	0.681873	6.05436e-11	1.57768e-09	-7.87608	7.58673	0	0	0.0109441	7.76518	0.473997	12.033	0.012094	9.40277	0.862803	0.143467	0.0298409	15.7714	0.0174811	0.0694075	0.295818	0.0350111	7.42572	13.9876	3.03522	0.41859	0.0855833	9.62596	0.152151	0.198568	0.0464171
Acsm4	ENSMUSG00000047026	181.071	-6.9346	0.879097	6.08593e-11	1.58418e-09	-7.88833	1.84111	0	0	0	2.13267	0	1.77254	0	3.33725	0.0962009	0	0	1.78719	0.0574564	0.0953673	0.0308716	0	3.02796	0.40505	8.37371	0.00832046	0.041844	2.83468	0.0289983	0.0181532	-0.0108451
Cela1	ENSMUSG00000023031	170.793	-3.49756	0.488264	6.24728e-11	1.62443e-09	-7.16326	5.01208	4.35366	0.165112	0.829116	9.24998	0	8.46477	0.1394	7.44592	1.19359	0.775844	0.867199	7.80341	0.384189	0.471637	0	0.607631	6.68489	10.0777	7.11434	3.23196	1.9284	7.73163	1.50499	0.630397	-0.874597
Slc9a3	ENSMUSG00000036123	136.696	-5.89243	0.748858	6.28172e-11	1.63162e-09	-7.86856	1.8083	0	0.419871	0	0.391371	0.00286777	5.40767	0.0324609	1.93109	0	0.045869	0.0902603	1.00122	0.039487	0	0	0	1.25952	1.91814	1.41028	0.00160024	0	1.89095	0.0662609	0.0240843	-0.0421766
Gm47949	ENSMUSG00000112446	11.8691	-6.07032	0.974436	6.29234e-11	1.63261e-09	-6.22957	1.19324	0	0	0	0.832315	0	0.902939	0	1.22342	0	0	0	2.06057	0	0	0	0	2.23419	1.81253	6.82658	0	0.202622	2.13572	0.0289461	0	-0.0289461
Pah	ENSMUSG00000020051	1066.47	-1.88745	0.293681	6.94064e-11	1.79695e-09	-6.42687	17.2349	1.43536	3.57038	4.89848	12.2335	1.7983	12.5688	1.54574	11.1974	4.00894	5.34527	4.31188	12.3505	4.11662	4.19143	3.14532	1.99353	20.7167	12.7343	16.2835	4.31664	3.47732	14.415	3.27229	3.60702	0.334731
Calb2	ENSMUSG00000003657	1492.05	-6.11658	0.735256	6.97929e-11	1.80501e-09	-8.31898	20.5189	0	0	0.263294	28.4626	0.0117937	34.5767	0.239296	48.0637	0.0140445	0.341867	3.17638	52.3067	0.0976937	0.0321207	0.729598	0.015383	53.9156	75.2038	29.188	0.513173	0.0919036	42.7795	0.106669	0.682838	0.576168
Krt72	ENSMUSG00000056605	421.056	-3.7531	0.50014	6.99821e-11	1.80796e-09	-7.5041	6.57972	0.818858	0	0.408513	5.78626	1.93958	5.78444	0	7.23745	0.205005	0.522114	2.34547	10.9998	0.0571227	0.0305092	0.453942	1.89618	12.596	13.8161	7.60518	0.0139814	0.0156447	8.80062	0.410814	0.833032	0.422217
Mgat4c	ENSMUSG00000019888	270.44	-2.51659	0.359134	7.2134e-11	1.86155e-09	-7.00738	5.02469	0.414782	0.689427	0.679775	7.42035	1.00724	7.93359	1.08851	12.759	0.651709	0.806057	1.14754	4.3944	0.320986	0.477355	1.01253	1.90294	7.83901	5.83899	1.45638	1.21666	0.406478	6.58331	0.647562	1.04129	0.393733
Gm52960	ENSMUSG00000118526	23.4272	-2.78966	0.435242	7.51818e-11	1.93813e-09	-6.40945	1.33349	0.514966	0.252785	0.0940722	0.559054	0.408007	2.19894	0.285295	1.2517	0.0945826	0.528994	0.547591	2.49019	0.0834135	0.0834346	0.269622	0.248278	3.9575	3.33957	1.35615	0.235938	0	2.06082	0.225506	0.295491	0.0699843
Tdpoz3	ENSMUSG00000058005	21.0727	-6.16595	0.982336	7.58871e-11	1.95422e-09	-6.27682	1.00294	0	0	0	0.54476	0	1.30108	0	1.88014	0	0	0.0559382	0.584326	0	0	0	0	0.155749	1.21036	0.16374	0.0192821	0	0.855387	0.00275459	0.00799117	0.00523658
Cspg5	ENSMUSG00000032482	461.555	1.726	0.283812	7.6358e-11	1.96424e-09	6.08149	2.06862	5.5876	8.22441	7.51087	0.973784	5.43314	1.25241	3.27151	1.14344	5.64044	8.26532	5.24836	2.17107	5.37708	4.26161	6.37374	3.81336	1.69675	2.92686	2.2001	4.02645	9.96101	1.80413	6.12447	5.73194	-0.392527
Htr1a	ENSMUSG00000021721	59.438	-7.58633	1.10771	7.77599e-11	1.99816e-09	-6.84867	1.25072	0	0	0	0.157676	0	0.272128	0	0.355339	0	0.00399987	0	0.540331	0	0	0.00455283	0	0.237325	0.924921	0.00208914	0	0	0.467566	0	0.00122181	0.00122181
Hps4	ENSMUSG00000042328	3980.4	1.01482	0.168593	7.96236e-11	2.04387e-09	6.01932	20.771	13.213	21.3411	33.2488	10.4876	35.6281	25.552	35.603	20.781	36.4841	42.8576	39.9532	17.778	25.8008	29.9851	31.4269	26.0034	18.7546	21.7466	9.62969	31.1732	43.1764	18.1876	28.6168	35.0824	6.4656
Rerg	ENSMUSG00000030222	139.826	-2.21256	0.335426	7.99051e-11	2.04891e-09	-6.59626	1.78685	0.173845	0.0305861	0.161552	1.18346	0.724627	0.895934	0.325108	0.85734	0.46851	0.802202	0.380938	3.74672	0	0	0.262255	0.388995	2.9982	2.74654	2.10534	1.28477	0	2.04005	0.316262	0.398508	0.0822467
Caln1	ENSMUSG00000060371	189.988	-3.42115	0.476204	8.11604e-11	2.07888e-09	-7.1842	0.99643	0.0192805	0.0515885	0.159618	1.14953	0.0326258	0.674585	0.175493	1.33401	0.0698808	0.070948	0.112565	2.67687	0.036406	0.0839743	0.0409057	0.265839	0.432705	3.69091	0.947844	0.0529207	0.0205756	1.48786	0.0424816	0.127893	0.0854112
Oas1d	ENSMUSG00000032623	2012.35	-7.01728	0.807149	8.15631e-11	2.08697e-09	-8.69391	22.1374	0.229475	0.0891934	0.130033	29.3615	0.0236178	24.533	0	39.451	0.0187784	0.340565	1.56085	49.4181	0.539597	0.36638	0.299013	0.0100696	53.3458	24.6897	38.5781	0.402887	0.735996	35.1893	0.341021	0.337044	-0.00397721
Psg23	ENSMUSG00000074359	688.634	-3.30548	0.446109	8.17832e-11	2.09038e-09	-7.40958	7.23776	0.210289	0.237861	1.2648	3.57205	0.68156	7.93489	1.63522	3.61059	0.70641	0.51825	1.08264	5.94583	0.416852	0.277171	0.454353	0.442941	11.7339	30.5474	11.5911	0.301798	0.450155	10.2717	0.367955	0.872087	0.504132
Stfa2	ENSMUSG00000022902	63.9329	-3.86605	0.549065	8.21867e-11	2.09847e-09	-7.04116	7.30165	0.60741	0.516273	0.756582	10.448	0	5.23254	0.565775	0.884123	0.377282	0.337186	0.33825	9.22157	0.548153	0	0.18761	0.882846	5.40203	8.86023	14.2865	0.0372402	0.264712	7.70458	0.28197	0.492219	0.210249
Kcnk5	ENSMUSG00000023243	521.806	-2.03411	0.310767	8.25464e-11	2.10541e-09	-6.54546	3.56859	0	0	0.425719	1.43824	1.09257	6.75815	0.78204	7.31436	1.51161	1.26045	1.31794	6.31679	0.456483	0.637816	0.659288	1.47065	3.98375	3.82805	4.52466	0.316876	0.39952	4.71657	0.414752	1.0611	0.646347
Apol9b	ENSMUSG00000068246	841.175	-2.10731	0.320376	8.58327e-11	2.18692e-09	-6.57762	16.4406	6.54248	0.090643	1.69673	18.0241	2.82235	19.0935	6.17889	19.9139	6.43232	3.05714	1.29206	18.4159	0.658404	0.828107	4.23899	5.35914	11.1302	24.3623	17.4436	1.2165	0.793045	18.103	1.85022	4.03647	2.18625
Unc93a2	ENSMUSG00000056133	3063.25	1.22118	0.207902	8.81947e-11	2.24472e-09	5.87383	12.5785	7.64409	9.93763	40.7107	10.9472	16.9804	14.4518	25.4759	16.0662	34.8526	32.2635	30.5634	15.8419	10.344	14.3619	25.3391	21.4454	13.8737	15.8642	6.26989	16.4286	21.7106	13.2367	13.9153	30.093	16.1777
Acsbg3	ENSMUSG00000024209	269.316	-4.68444	0.623162	8.88962e-11	2.26018e-09	-7.5172	1.46327	0	0	0.033997	1.16895	0.00574784	1.35121	0.187306	4.8539	0.0754675	0.183117	0.1108	4.05955	0.0338319	0.0743885	0.160324	0	0.673094	2.52239	9.71752	0.178319	0.314507	3.22623	0.0866849	0.107287	0.0206023
Fndc5	ENSMUSG00000001334	203.433	-1.85411	0.289402	8.99539e-11	2.28466e-09	-6.4067	2.54821	0.0275994	0.00966833	0.32191	1.5838	0.183223	1.17595	0.528301	2.32875	0.232893	0.740872	0.703772	2.14843	0.250577	0.502767	0.355886	1.11654	2.27425	2.42319	1.77354	0.322301	0.261598	2.03202	0.222533	0.571454	0.34892
Myt1l	ENSMUSG00000061911	192.719	-2.60684	0.378765	9.00569e-11	2.28486e-09	-6.88246	1.96822	0.00284879	0	0.341898	1.01429	0	1.89766	0.310957	2.3923	0.0419633	0.22975	0.281167	1.98799	0.0197713	0.0111627	0.453794	0.130764	1.36278	1.96028	1.03469	0.205112	0.602404	1.70228	0.120186	0.255756	0.135571
Cldn20	ENSMUSG00000091530	75.2548	-6.02212	0.838416	9.03174e-11	2.28906e-09	-7.18274	0.28694	0	0	0	4.44078	0	7.1016	0	2.37441	0	0.232159	0.374497	6.79513	0	0	0.156938	0	3.00521	5.20525	15.7078	0.672635	0.146558	5.61464	0.117028	0.109085	-0.00794275
Gm13081	ENSMUSG00000082030	19.0819	-6.56821	1.02064	9.16556e-11	2.31809e-09	-6.43539	0.159618	0	0	0	0.117611	0	0.131229	0	0.358262	0	0	0	0.00439824	0	0.00955511	0	0	0.107755	0.0361566	0.0494949	0.0072752	0	0.120566	0.00240433	0	-0.00240433
Agrp	ENSMUSG00000005705	107.354	-2.99961	0.433681	9.16516e-11	2.31809e-09	-6.91663	6.9415	0.0227306	0	0.686056	4.87162	1.00196	4.73997	0.450054	2.62204	1.16417	0.675114	0.369729	8.75796	0.256707	0.798795	0.56828	1.92516	7.3559	4.73392	17.3356	0.419969	0.666872	7.16982	0.452434	0.834081	0.381647
Speer5-ps1	ENSMUSG00000091358	205.989	-3.25967	0.457206	9.3725e-11	2.36545e-09	-7.12954	1.42072	0.0583173	0.128195	0.314143	4.28544	0.129665	2.03107	0.199336	2.52226	0.157559	0.199399	0.179541	2.53549	0.0887285	0.075953	0.175349	0.110209	0.699665	2.66612	0.249383	0.21165	0.0887078	2.05127	0.111602	0.190791	0.0791886
Defb50	ENSMUSG00000058568	21.3765	-5.82651	0.965391	9.52728e-11	2.40199e-09	-6.03539	3.40787	0	0	0	7.58903	0	5.03617	0	2.89269	0	0	0.35072	3.81807	0	0	0.143895	0	1.79685	1.41598	6.35676	0	0	4.03918	0	0.0706594	0.0706594
Gpbar1	ENSMUSG00000064272	254.189	-4.5186	0.602036	9.59066e-11	2.41544e-09	-7.50552	2.82937	0	0	0.472089	4.04399	1.12967	4.53897	0.437691	5.79429	0	0.194727	0.345852	6.85909	0.196549	0.129302	0.664743	0.0225687	28.4188	11.5878	11.1374	1.25073	0.303909	9.40122	0.430024	0.305381	-0.124642
Sfrp4	ENSMUSG00000021319	262.493	-5.12028	0.664861	9.60362e-11	2.41618e-09	-7.70128	0.0438516	0.0471254	0.0192269	0.048343	0.553808	0.0666609	8.33126	0.104785	5.44153	0.0362371	0.138123	0.0480813	1.58306	0.559335	0.0619739	0.186821	0.0965389	10.2714	3.07541	1.77738	0.0336909	0.0493672	3.88471	0.119626	0.0941327	-0.025493
Vmn2r67	ENSMUSG00000095664	81.7321	1.23989	0.21301	9.69366e-11	2.43628e-09	5.82083	0.11847	0.338422	0.315433	0.293813	0.0589498	0.283628	0.0987247	0.164717	0.110003	0.197982	0.140107	0.114773	0.0736852	0.0972926	0.241444	0.135125	0.162009	0.0528053	0.0642924	0.0448633	0.254048	0.427021	0.0777243	0.279613	0.172647	-0.106966
Prss1	ENSMUSG00000062751	497.166	-7.78213	0.924599	1.00079e-10	2.51264e-09	-8.41677	16.4825	0	0	0	29.5493	0	16.4082	0	20.5309	0.0294458	0.0663365	0.981237	20.6147	0.195446	0	0.0429485	0	51.4299	62.0017	10.3803	0	0.0521475	28.4247	0.0353706	0.159995	0.124625
Rspo2	ENSMUSG00000051920	191.572	-3.62357	0.50512	1.01512e-10	2.54596e-09	-7.17369	3.61527	0	0.00403504	0.121526	1.30701	0.00470907	1.07966	0.299691	4.01184	0.0642685	0.182825	0.203051	2.25057	0	0.117911	0.102397	0.0123825	2.5806	1.36473	0.356402	0.0110464	0	2.07076	0.0196717	0.140877	0.121206
Birc7	ENSMUSG00000038840	133.544	-7.19115	0.944087	1.02198e-10	2.56048e-09	-7.61704	0.569903	0	0	0	4.21768	0	7.43611	0	5.21672	0	0.0190927	0.202894	4.92886	0	0	0	0	1.82572	11.2213	0.774168	0	0	4.52381	0	0.0317124	0.0317124
Apol10a	ENSMUSG00000050982	324.001	-1.43186	0.239315	1.03663e-10	2.5918e-09	-5.98318	4.48257	0.387596	0.117949	1.73023	2.97333	0.217237	2.68189	0.921824	4.63364	1.1881	0.805448	0.683567	2.76032	0.296391	0.361931	0.538111	0.742973	2.69288	1.38467	1.64483	0.515742	0.387342	2.90677	0.326312	0.944321	0.618009
Cdcp3	ENSMUSG00000006204	501.948	-5.30932	0.6632	1.04588e-10	2.61221e-09	-8.00562	4.05488	0.0011888	0	0.0299072	3.22463	0.00167748	5.4396	0	3.66655	0.0742176	0.133977	0.111567	1.64395	0.0231131	0	0.0345411	0	0.766716	1.94432	2.39215	0.0996752	0.183111	2.8916	0.0441093	0.0548871	0.0107778
Prrxl1	ENSMUSG00000041730	169.651	-5.1279	0.675232	1.06285e-10	2.65184e-09	-7.59428	1.5392	0.023361	0	0.177891	0.926647	0	3.63822	0	1.33302	0.0589745	0.048507	0.032665	1.77825	0.112419	0	0.0683077	0	2.17269	0.90073	6.63859	0.077816	0.177236	2.36592	0.0558331	0.0551922	-0.000640905
Khdc1a	ENSMUSG00000067750	56.0431	-3.59289	0.506444	1.08263e-10	2.69838e-09	-7.09435	1.80929	0	0	0.028403	0.511467	0.0481583	0.571652	0.0522659	0.920175	0	0.218388	0.052219	0.689608	0.0157161	0	0.115365	0.143837	1.53401	0.727366	0.953053	0.123299	0.0306523	0.964577	0.031118	0.0872112	0.0560932
Lmx1b	ENSMUSG00000038765	30.7227	-6.32543	0.952988	1.08569e-10	2.7032e-09	-6.63747	0.756806	0	0	0	0.245846	0	0.979004	0	1.82695	0	0.0109471	0.110536	0.74583	0	0	0	0	1.43151	0.188539	0.101233	0	0	0.784465	0	0.0173548	0.0173548
Tspan18	ENSMUSG00000027217	3898.08	1.09047	0.184878	1.08808e-10	2.70636e-09	5.89833	21.4238	45.4128	45.5136	55.9574	16.71	48.6487	27.4911	42.2633	16.0979	47.8275	56.5359	50.1103	27.8579	40.9344	53.846	39.5496	37.7412	21.6484	32.0995	16.8514	58.1769	73.4399	22.5225	52.2818	47.1407	-5.14103
Gm15931	ENSMUSG00000081723	41.3478	-6.12951	0.923528	1.12394e-10	2.78979e-09	-6.63706	1.12367	0	0	0	0.798058	0	0.872383	0	0.414448	0	0.0330681	0	0.791963	0	0.0329577	0.0378761	0	0.10945	0.298388	1.85614	0.0099646	0	0.783062	0.00613176	0.0101349	0.00400313
Tmem212	ENSMUSG00000043164	57.5742	-6.81603	1.00957	1.20548e-10	2.98295e-09	-6.75142	8.4899	0	0	0	4.31847	0	0.501012	0	3.78714	0.173148	0	0	7.83115	0.513056	0	0	0	0.918735	1.18324	4.08287	0	1.32541	3.88906	0.262638	0.0247355	-0.237902
Cdhr4	ENSMUSG00000032595	272.164	-2.35116	0.351197	1.20947e-10	2.98973e-09	-6.69471	5.59696	3.39159	1.50687	1.44152	4.73381	0.788339	11.3794	1.75522	4.1355	1.78196	0.978055	1.1194	6.42894	0.938328	0.0579152	0.180875	0.615099	5.38056	4.02164	6.03936	1.73966	1.39667	5.96452	1.40277	1.12459	-0.278177
Ly6g5c	ENSMUSG00000034482	182.145	-6.24071	0.806975	1.21646e-10	3.0007e-09	-7.73346	28.209	0	0	0.505265	32.1497	0.143726	10.2934	0	11.939	0	0.0730015	0.978346	25.8716	0	0.206608	0	0	35.7733	20.249	4.49217	0	0	21.1222	0.0500477	0.222373	0.172326
Ablim2	ENSMUSG00000029095	432.977	-2.05529	0.317431	1.21765e-10	3.0007e-09	-6.47475	7.84743	1.09824	1.73961	1.68624	4.47051	0.562127	10.3905	1.70987	5.82519	2.56189	1.56517	1.6368	9.26974	0.787915	0.676615	1.41092	1.32751	2.62987	6.81891	13.3444	2.19289	4.31017	7.57456	1.62394	1.69977	0.0758328
Gbp8	ENSMUSG00000034438	15075.7	1.2421	0.213666	1.22499e-10	3.0157e-09	5.81328	62.5784	85.3448	96.1353	251.845	73.1704	114.664	71.6506	130.51	56.7466	149	168.6	192.534	72.661	83.4395	107.211	158.262	133.435	83.9353	88.3989	61.5563	86.6118	138.846	71.3372	101.75	169.169	67.4191
Dhrs7c	ENSMUSG00000033044	20.2179	-5.11761	0.828744	1.23734e-10	3.04299e-09	-6.17513	0.876212	0	0	0	1.16085	0.502666	3.24284	0.26587	3.94614	0	0	0	1.92505	0	0	0.168128	0	1.73227	2.97435	1.21064	0	0	2.13354	0.0718094	0.0619997	-0.00980971
Sprr2i	ENSMUSG00000042157	1208.64	-4.15201	0.55962	1.25764e-10	3.08976e-09	-7.41934	73.4641	0	0	2.10997	92.4619	0	73.242	2.6751	114.415	5.69017	1.1355	0.653022	85.6329	0.225225	1.48908	23.0448	2.39439	106.64	65.7358	174.724	15.6958	2.34461	98.2895	2.82211	5.38614	2.56403
Tff2	ENSMUSG00000024028	602.905	-2.88307	0.415949	1.26275e-10	3.09599e-09	-6.9313	38.8168	5.08086	1.3789	9.59412	46.7118	4.60083	41.075	2.25964	42.5138	4.34768	12.6846	11.5318	61.9146	3.8024	1.631	1.53385	3.1099	49.9861	45.6433	75.8891	4.80709	2.693	50.3188	3.42772	6.43737	3.00964
1700015G11Rik	ENSMUSG00000094445	34.7853	-4.69647	0.704148	1.26665e-10	3.10239e-09	-6.66972	6.97531	0	0	0.568041	3.71986	0.13671	4.44098	0	4.0201	0	0.374114	0	3.98508	0	0	0.406967	0	4.98525	8.1777	12.9355	0	0.181154	6.15498	0.0454091	0.192732	0.147323
Hpse2	ENSMUSG00000074852	1459.78	1.58483	0.269089	1.28275e-10	3.13863e-09	5.88963	5.27378	5.35329	3.00814	21.3525	6.15931	4.08696	5.18319	15.7059	6.62289	19.1025	20.437	15.2106	6.2548	1.6494	5.61567	10.9104	8.93884	2.80768	4.52213	6.00108	6.15454	6.79896	5.35311	4.66671	15.9511	11.2844
Olfr1348	ENSMUSG00000093877	44.3522	-1.45705	0.251483	1.29295e-10	3.16038e-09	-5.79385	4.7271	0.995759	0.805212	0.869744	3.27659	4.01148	4.05425	1.46753	4.43305	1.66467	1.29445	0.798857	3.55144	0.933101	0.477072	1.5189	1.3642	2.98962	3.93908	3.65203	1.85532	0.569656	3.82789	1.37823	1.28262	-0.095606
Mrap	ENSMUSG00000039956	48.2679	-5.68756	0.823414	1.30381e-10	3.18045e-09	-6.90729	0.325889	0	0	0	1.51167	0.592458	3.39004	0	1.34222	0	0.173363	0	3.91101	0	0.178459	0.136125	0	3.44484	1.32689	1.60639	0.285253	0.0374212	2.10737	0.156227	0.0442126	-0.112015
Tlx1	ENSMUSG00000025215	111.443	-1.90885	0.301405	1.33653e-10	3.25696e-09	-6.33317	2.10063	0.333126	0	0.580193	1.89688	0	3.71269	0.622583	4.41406	0.499726	0.496587	1.20041	3.4711	0	0.244498	0.864065	0.520525	3.46344	1.6537	1.58725	0.0907909	0	2.78747	0.0954878	0.683441	0.587953
Lrrn4cl	ENSMUSG00000071656	280.22	-2.97291	0.426325	1.36974e-10	3.33451e-09	-6.97336	1.38268	1.30756	0.171229	0.409782	1.75817	0.092173	0.998739	0.313266	4.11653	0.467274	0.333995	0.474982	10.5333	1.20165	0.975274	0.453228	0.209482	4.31135	3.34265	1.59839	0.685284	0.0702023	3.50522	0.643339	0.380287	-0.263052
Psca	ENSMUSG00000022598	2938.26	-3.24119	0.449461	1.37403e-10	3.34157e-09	-7.21129	109.638	0	0.996416	2.97714	121.107	0.0227163	99.489	5.23961	130.35	12.943	7.2748	7.507	149.151	1.80404	2.17506	12.8582	71.8283	119.798	202.79	168.01	2.45203	3.66824	137.542	1.58836	17.2326	15.6442
Klk2-ps	ENSMUSG00000108444	325.236	-4.88618	0.639201	1.42321e-10	3.45768e-09	-7.64419	6.71022	0	0	0.194971	3.04658	0.00573133	23.0368	0.246536	6.23149	0	0.537016	0.272821	6.89939	0.091614	0.0423834	0.321756	0	3.98966	10.1031	4.5372	0.00969795	0.614742	8.0693	0.109167	0.224728	0.115562
1700012B09Rik	ENSMUSG00000031927	168.189	-2.79836	0.410923	1.4533e-10	3.52723e-09	-6.80994	10.0744	0.864616	0	0.569687	13.7475	0	5.72848	2.1289	5.9202	1.50206	2.56633	2.41816	7.53699	1.82268	0.57301	1.06355	1.66316	8.22515	20.1833	22.7731	0.389066	0.135037	11.7736	0.540629	1.70169	1.16106
Otop3	ENSMUSG00000018862	250.279	-4.25625	0.576947	1.48937e-10	3.61111e-09	-7.37719	1.6386	0	0	0	2.25879	0	3.13016	0.20584	2.35506	0	0.0809233	0.38236	3.74019	0	0.122016	0.21184	0.610666	4.85766	6.69574	3.22924	0.011173	0.0124729	3.48818	0.0208088	0.21309	0.192281
Cym	ENSMUSG00000046213	505.806	-4.9402	0.650846	1.51074e-10	3.65557e-09	-7.59043	12.0223	0.613975	0	0.644529	17.3496	0	6.30516	0.330179	20.4812	0.0167971	1.18188	0.118781	17.6841	0	0	0.835503	0	14.0367	14.7205	20.7388	0.0328909	0.0278514	15.4173	0.0963882	0.44681	0.350422
Gm49624	ENSMUSG00000116540	56.8058	-3.79694	0.548525	1.5174e-10	3.66799e-09	-6.92208	3.48277	2.22105	0	0.835927	6.82863	0.449786	15.4847	0.511083	10.5683	0	0.855	0.999621	4.55266	0.135121	1.17883	0.11838	0.888881	18.6237	11.3529	3.89905	0.0466642	1.50403	9.34909	0.790783	0.60127	-0.189513
Rorb	ENSMUSG00000036192	129.514	-2.8328	0.415278	1.55816e-10	3.75897e-09	-6.82144	0.450415	0.0109292	0.217181	0.034523	0.729625	0.363075	0.664578	0.160649	1.05791	0.191878	0.0501388	0.0772955	0.391796	0.0787815	0.0630504	0.0522221	0.062806	1.02865	0.858677	0.177876	0.0518315	0.123019	0.669941	0.129695	0.0899304	-0.0397651
Nid1	ENSMUSG00000005397	2022.2	-2.90947	0.405688	1.5791e-10	3.80567e-09	-7.17168	13.9277	0.824179	0.596925	0.945324	8.79722	1.63739	24.3468	1.59284	25.925	0.842764	1.34846	2.97105	12.5456	1.19571	1.60464	0.740043	4.11386	21.0253	7.77953	3.1728	0.484315	1.35501	14.69	1.09974	1.79348	0.693738
Npffr1	ENSMUSG00000020090	53.7807	-3.20982	0.471764	1.61157e-10	3.88003e-09	-6.80387	0.417242	0.0527766	0.0587717	0.0847627	0.329667	0.0315914	0.131971	0.0464078	0.733824	0.0748179	0.0216486	0.0349622	0.411333	0.0943382	0.0523442	0.0364734	0.0405532	0.676338	0.286799	0.783807	0.0423216	0.0411849	0.471373	0.0533327	0.048518	-0.00481468
Defa17	ENSMUSG00000060208	18.8873	-6.59754	1.03331	1.64249e-10	3.95052e-09	-6.38488	3.12997	0	0	0	9.42216	0	4.59366	0	1.26745	0	0	0	1.09392	0	0	0	0	2.82901	0.656551	1.80623	0	0	3.09987	0	0	0
Cd5l	ENSMUSG00000015854	146.557	-5.3561	0.673332	1.64902e-10	3.96226e-09	-7.95462	3.30421	0	0	0	1.96928	0	1.94856	0	1.36178	0	0.183279	0.152184	4.53833	0.0764437	0.058117	0.307406	0.0998191	4.25566	2.46691	0.502936	0.0133137	0	2.54346	0.0211249	0.106098	0.0849734
Plaur	ENSMUSG00000046223	295.353	-3.2074	0.445435	1.66269e-10	3.98715e-09	-7.20061	4.0985	1.53368	1.68463	0.104264	6.65773	0.110914	8.06678	0.78238	8.12115	0.185075	0.745224	1.07794	9.6426	0.755203	0.459009	1.71205	1.5153	5.57187	12.5876	2.21036	1.41363	3.44656	7.11958	1.34337	0.874605	-0.46877
Spag6l	ENSMUSG00000022783	690.777	-1.12201	0.189645	1.72603e-10	4.13079e-09	-5.91638	9.67169	3.61823	3.44257	4.33038	6.44211	4.69996	5.93014	3.10915	8.89696	3.19124	3.6272	3.36781	7.32915	6.84832	10.3299	3.4459	4.33391	12.2018	11.9174	6.83407	9.39273	6.8663	8.65292	6.45686	3.62937	-2.82749
Majin	ENSMUSG00000024786	141.8	-1.94144	0.310417	1.74357e-10	4.16863e-09	-6.25432	2.61565	1.3948	0.175848	0.680452	3.07531	0.25335	2.72269	0.914408	2.80008	0.96153	0.624748	1.08298	3.02897	0.246715	0.507997	0.48751	1.11433	4.89323	2.10376	5.6299	0.985721	2.33191	3.3587	0.842335	0.837994	-0.00434074
Sult6b1	ENSMUSG00000038045	59.4363	-4.72069	0.665245	1.74925e-10	4.17806e-09	-7.09616	3.43495	0	0	0	1.79806	0	0.189277	0	1.70562	0.0316559	0.26026	0.272177	3.53546	0.363431	0	0.204255	0.0756298	2.31793	2.57289	3.83825	0.246132	0.264316	2.42405	0.12484	0.120568	-0.00427172
Sprn	ENSMUSG00000045733	82.7321	-7.14923	1.02615	1.78853e-10	4.26764e-09	-6.96703	0	0	0	0	0.502431	0	0.859172	0	2.39926	0	0.0163352	0.00712613	0.894686	0	0	0	0.0112377	1.33151	0.974515	0.429245	0.00250752	0	0.923853	0.000358217	0.00495701	0.00459879
Mesp1	ENSMUSG00000030544	78.8489	-4.24448	0.602683	1.8048e-10	4.30218e-09	-7.04265	2.00186	0	0	0.0954622	1.0392	0	3.20833	0.088257	1.26921	0.0484906	0.206275	0.113931	2.0324	0.0264648	0.0257591	0	0.232404	5.99631	0.207196	3.29931	0	0.10687	2.38173	0.0227277	0.112117	0.0893894
Adgrg5	ENSMUSG00000061577	304.529	-6.35161	0.794075	1.81629e-10	4.3253e-09	-7.99875	5.96547	0	0	0	1.56738	0.00855735	6.77509	0.357967	3.86993	0.00652582	0.0318195	0	3.52066	0	0.010098	0.0152309	0	3.17518	5.49325	4.51848	0.301871	0.0102995	4.36068	0.0472608	0.058792	0.0115312
Cyp1a1	ENSMUSG00000032315	591.604	-4.44583	0.579201	1.83966e-10	4.3766e-09	-7.67579	3.79634	0	0	0.0835028	3.28219	0	7.39072	0.590477	7.01205	1.09539	0.201964	0.122954	14.6458	0.0346256	0.0326468	0.0164195	0.260819	3.74615	7.05811	12.6236	0.00664063	0.177739	7.44438	0.0359503	0.338789	0.302839
Ren1	ENSMUSG00000070645	417.553	-3.61328	0.5055	1.88607e-10	4.48257e-09	-7.14794	6.37579	0	0	0.293059	9.44934	0.477598	5.57956	0.243171	9.80559	0.841212	1.07618	2.17274	10.8072	0.0811491	0.155884	0.11805	0.363063	5.76087	5.05762	17.7802	2.5563	0.40149	8.82702	0.524632	0.729639	0.205007
Tmem161b	ENSMUSG00000035762	4590.24	1.12888	0.195211	1.91889e-10	4.55608e-09	5.78285	23.1613	38.2209	45.2379	65.963	15.8787	51.0377	25.3464	46.9096	31.034	64.4687	46.0521	45.0809	25.7904	23.6422	44.8399	38.5864	26.2019	17.0353	24.3368	15.6371	47.8717	45.0014	22.2775	42.2645	47.6089	5.3444
Wdr66	ENSMUSG00000029442	129.277	-1.43275	0.245246	1.9409e-10	4.60381e-09	-5.84208	2.11032	0.240843	0.763802	0.890024	1.89029	0.879802	2.64441	1.17703	1.59509	0.745097	0.712747	0.705107	3.2908	1.00273	0.641537	0.485548	0.760676	2.20818	2.2013	2.43942	0.554778	0.196904	2.29748	0.611485	0.782319	0.170834
Aqp3	ENSMUSG00000028435	7884.79	-1.10553	0.186708	1.94894e-10	4.6183e-09	-5.92118	106.952	40.3817	34.4358	43.5959	86.1862	29.7904	89.4368	34.4744	89.9724	42.9432	80.6983	42.7023	191.652	21.1919	29.6092	44.6415	70.2877	118.309	148.67	110.762	25.846	39.0336	117.743	31.4698	51.3348	19.865
Ifit2	ENSMUSG00000045932	1588.06	-1.36925	0.232658	1.96752e-10	4.65774e-09	-5.88524	19.5635	2.81879	1.72836	4.23444	4.77805	4.47829	18.9232	5.39437	19.6247	5.30069	2.24499	2.10174	7.0822	1.9064	1.78695	2.77796	4.78444	9.70811	9.80413	5.67653	1.58426	2.00308	11.8951	2.32945	3.83409	1.50464
Aqp2	ENSMUSG00000023013	71.8811	-4.42754	0.634691	1.97874e-10	4.67788e-09	-6.9759	1.27616	0	0	0.12587	1.20767	0.309774	0.278055	0.0154936	1.15844	0	0.104817	0.0198009	2.85408	0	0	0.0340817	0.217698	1.95727	1.01651	4.41925	0.110087	0	1.77093	0.0599801	0.073966	0.0139859
Gp9	ENSMUSG00000030054	421.225	-2.88875	0.420968	1.97992e-10	4.67788e-09	-6.86216	10.2409	0	1.36851	3.26455	15.4673	2.06599	11.3594	0.484184	12.3047	2.86538	2.7419	4.25581	29.5162	0.0425758	2.57084	1.5416	0.725295	20.3644	31.1084	20.3111	0.515234	1.49513	18.8341	1.15118	2.26839	1.11721
Crip3	ENSMUSG00000023968	20684.2	1.11941	0.192759	1.98186e-10	4.67788e-09	5.80733	316.764	897.151	741.877	853.677	405.471	603.449	403.543	658.521	324.71	754.229	857.089	922.961	345.772	564.348	676.625	768.624	500.5	343.575	357.546	293.878	900.036	858.266	348.907	748.822	759.371	10.5496
Ghrhr	ENSMUSG00000004654	586.659	-1.41282	0.238015	2.00664e-10	4.73174e-09	-5.93586	5.82928	3.5022	0.149652	2.22734	6.38598	4.15145	7.47716	2.71145	12.0639	1.64283	4.08352	7.28752	13.4814	1.8931	3.41362	5.33953	4.40734	12.4681	17.4245	8.33746	2.74522	4.47271	10.4335	2.90399	3.95708	1.05308
Krt35	ENSMUSG00000048013	102.376	-4.46865	0.622221	2.06545e-10	4.86564e-09	-7.18177	0.352005	0.0138945	0.0564612	0.061525	0.82025	0.0586941	3.13615	0.127206	2.68017	0.0542763	0.0392261	0.0889076	3.85315	0.114824	0.0603202	0.0297997	0.0693741	2.4629	0.870376	0.0666288	0.030978	0.0492946	1.7802	0.0549239	0.0671879	0.012264
Mybphl	ENSMUSG00000068745	204.005	-3.97206	0.556509	2.09816e-10	4.93787e-09	-7.13746	2.32755	0.319167	0.770851	0.206637	8.21794	0.312091	6.42799	0.299784	2.71714	0.516733	0.360611	0.705632	5.01608	0.185076	0.360262	0.273583	0	6.94959	12.4942	2.56351	0.66246	0.453725	5.83925	0.437662	0.337569	-0.100093
Gm7546	ENSMUSG00000086232	32.1615	-5.90124	0.912035	2.10442e-10	4.94776e-09	-6.47041	1.28764	0	0	0	1.38118	0	0.606764	0	0.562426	0	0.0755519	0.101014	1.70276	0	0	0	0	2.81545	6.65185	0.274285	0.0963369	0.354882	1.9103	0.0644598	0.0252237	-0.0392361
Sirt1	ENSMUSG00000020063	20898	1.03313	0.177747	2.25454e-10	5.2852e-09	5.81235	101.338	45.844	126.897	183.81	39.0099	162.161	97.9217	160.313	84.6779	164.599	113.674	119.367	50.7556	95.7954	112.4	117.171	85.9466	76.776	73.0469	34.2202	115.234	98.5269	69.7182	108.123	134.983	26.8603
Capn13	ENSMUSG00000043705	382.52	-2.97438	0.434822	2.26812e-10	5.31187e-09	-6.84045	5.57701	0.557454	0.0154126	0.676962	5.39402	1.05026	8.24697	0.637148	2.32174	1.06347	0.918826	0.352062	6.29542	0.0463033	0.296815	0.018145	0.792274	3.76564	5.35045	6.02633	0.656079	0.947116	5.3722	0.50992	0.636983	0.127063
Acp5	ENSMUSG00000001348	832.076	-1.50509	0.255682	2.46737e-10	5.76168e-09	-5.88656	9.25152	11.8728	2.4907	5.84341	16.227	2.97385	10.5113	3.90788	15.3794	3.60246	9.45826	7.70001	23.6976	10.7337	8.73281	6.56929	5.13545	27.3684	22.8759	18.5427	7.77854	7.13422	17.9817	7.38808	6.03097	-1.35712
Cbln2	ENSMUSG00000024647	85.1603	-6.13955	0.859425	2.5074e-10	5.84946e-09	-7.14378	2.89425	0	0	0	0.874177	0.00841306	1.68475	0.0876411	0.375222	0	0.0223324	0	1.73386	0	0	0	0	0.417558	2.35843	0.325282	0	0	1.33294	0.00120187	0.0157105	0.0145086
Olfm2	ENSMUSG00000032172	397.868	-2.96558	0.422385	2.54991e-10	5.93989e-09	-7.02104	3.08701	0.393809	0.467378	0.934838	4.12046	0.713724	4.04827	1.44769	7.89374	1.32958	0.574828	0.961973	9.13745	0.137722	0.311778	0.414416	0.21456	4.99229	13.4966	9.36506	0.705061	0.801413	7.01761	0.504412	0.839697	0.335285
Ttll5	ENSMUSG00000012609	5020.61	1.02669	0.17616	2.5511e-10	5.93989e-09	5.82815	29.1748	50.6278	44.208	82.2166	46.6024	49.6431	46.4819	68.2477	41.7531	83.3218	90.3007	102.111	46.6442	56.0905	63.2757	89.0291	79.4407	43.1555	39.085	35.8087	70.6385	79.5878	41.0882	59.1531	84.9525	25.7994
Gm3099	ENSMUSG00000095686	26.6504	-7.13097	1.09142	2.60942e-10	6.06979e-09	-6.53367	0.931464	0	0	0	0.172746	0.00890583	0.329511	0	1.44515	0	0	0	0.380298	0	0	0	0	0.541015	0.294301	0.00969592	0	0	0.513022	0.00127226	0	-0.00127226
Lcn10	ENSMUSG00000047356	1048.84	-7.88653	0.896131	2.63955e-10	6.12804e-09	-8.80065	18.5617	0	0	0	38.4366	0	27.8687	0	30.2439	0	0.332835	1.41191	40.5256	0.252749	0	0.426084	0.0216866	51.2334	67.078	32.8351	0.486827	0.0648816	38.3479	0.114923	0.313216	0.198294
Nell1	ENSMUSG00000055409	172.647	-3.71103	0.531145	2.63875e-10	6.12804e-09	-6.98686	0.799968	0	0	0.00658686	2.4721	0.172574	0.793769	0.217707	2.38435	0.265807	0.153057	0.0581689	2.38236	0.0873924	0.113151	0.0827152	0.119683	1.36325	2.0339	2.02018	0.229647	0	1.78123	0.0861091	0.129104	0.0429946
Gm10408	ENSMUSG00000072739	178.872	-4.86188	0.641476	2.76455e-10	6.41205e-09	-7.57921	2.28215	0	0	0	5.59058	0.189978	5.68379	0.121233	3.68792	0.0255872	0.207256	0.501824	3.40313	0.31881	0.0583107	0.33001	0	5.76308	4.87714	3.16619	0.536287	0.651926	4.30675	0.250759	0.169416	-0.081343
Kank4	ENSMUSG00000035407	218.769	-5.67419	0.743116	2.77566e-10	6.43161e-09	-7.63567	1.32947	0	0	0.134888	1.38413	0.00614283	1.24763	0	1.33197	0	0.018615	0.0194535	0.466649	0.10051	0.0168908	0.00423772	0.00383748	2.33201	2.94901	1.19794	0.0338273	0	1.52985	0.0224816	0.0258616	0.00338004
Mmp8	ENSMUSG00000005800	190.019	-3.0584	0.449497	2.82487e-10	6.53798e-09	-6.80405	2.49076	0	0.474696	0.288023	2.3254	0.134667	0.919787	0.28413	4.23729	0.306093	0.157578	0.113724	1.88661	0.0125744	0.106933	0.224188	0.602618	0.841255	1.76412	4.9733	0.0145051	0.0607079	2.42982	0.114869	0.282336	0.167467
Mymk	ENSMUSG00000009214	620.131	-2.35786	0.359029	2.86513e-10	6.61981e-09	-6.56731	13.6837	4.58353	8.20971	2.05267	15.1539	1.91401	12.7897	1.88651	23.3176	4.26248	2.75986	3.77838	22.1759	0.67195	0.882897	2.51803	2.32751	25.3922	3.32416	8.67232	3.67373	1.11783	15.5637	3.00766	2.79792	-0.209743
Gm42164	ENSMUSG00000105576	16.2238	-6.61039	1.04865	2.87816e-10	6.64352e-09	-6.30371	3.9639	0	0	0	4.21782	0	4.42409	0	0.600176	0	0	0	1.08477	0	0	0	0	2.76419	1.17938	5.37815	0	0	2.95156	0	0	0
Btbd17	ENSMUSG00000000202	276.901	-3.98752	0.560579	2.90678e-10	6.70316e-09	-7.11322	1.55456	0	0	0.220099	2.31005	0.137537	5.63029	0.519346	9.05468	0.407961	0.851933	0.184138	5.19364	0.224045	0.248894	0.403593	0	11.7027	13.9981	8.00856	0.0773019	0.264525	7.18157	0.136043	0.369582	0.233538
Trib3	ENSMUSG00000032715	3395.32	1.02526	0.176955	2.93607e-10	6.76421e-09	5.79391	19.2756	24.9921	46.972	41.7769	18.5916	41.9733	20.2048	29.8898	18.0137	38.4324	40.3122	58.0711	25.2854	35.1742	40.454	46.7455	52.5793	15.3592	25.3561	25.3042	32.1129	41.899	20.9238	37.6539	43.9725	6.31851
Fndc7	ENSMUSG00000045326	11285.3	1.18243	0.207322	2.94371e-10	6.77532e-09	5.70334	40.5017	46.389	57.6325	106.516	27.6303	81.5106	30.3655	76.7581	38.5085	123.376	83.1798	66.3379	42.7132	36.9964	80.4185	58.6213	50.9329	37.1479	39.7074	28.2184	87.5072	101.076	35.5991	70.2186	80.8175	10.5989
Rd3	ENSMUSG00000049353	838.456	-1.42594	0.245329	2.95353e-10	6.79142e-09	-5.81236	14.2689	7.21616	0.129294	3.03151	10.9227	1.9291	7.3711	3.2081	7.30932	5.56728	3.22847	2.67491	13.7223	1.42626	1.70531	3.48533	3.2568	10.5526	9.74436	7.34685	0.617253	0.815913	10.1548	1.97704	3.4932	1.51616
Sephs2	ENSMUSG00000049091	38598.3	1.04687	0.181687	2.98797e-10	6.86405e-09	5.76196	221.426	331.774	318.806	506.536	169.966	372.75	162.73	298.939	202.507	390.781	567.076	541.519	316.093	437.757	503.279	440.412	396.24	210.114	232.689	210.128	436.242	576.814	215.707	425.346	448.786	23.4399
Csf1r	ENSMUSG00000024621	848.129	-2.29882	0.353552	3.00758e-10	6.90252e-09	-6.50206	8.1717	0.679046	0.0841544	2.15428	4.37084	2.575	12.481	0.899917	10.6334	3.01354	1.41741	2.54991	11.766	1.15215	1.47755	2.82291	0.458496	12.8189	8.7143	14.8086	1.63401	2.4617	10.4706	1.43766	1.90235	0.464692
Olfr323	ENSMUSG00000043880	129.573	-2.86259	0.418974	3.04302e-10	6.9772e-09	-6.83238	4.1798	0.0714034	0.153181	0.494245	3.99662	0.217982	2.39655	0.339096	3.79645	0.109756	0.43713	0.29998	2.4765	0.425866	0.187222	0.530767	0.60083	1.75337	0.961835	4.82856	0.415059	0.304519	3.04871	0.253604	0.401686	0.148082
Prdm14	ENSMUSG00000042414	405.509	-2.85321	0.418576	3.06431e-10	7.01931e-09	-6.81647	3.06735	1.10905	0	0.548888	4.78757	0	8.29374	1.01351	4.93462	0.0287777	0.62116	0.960124	4.51957	1.84458	1.08204	0.673326	0.741144	4.72172	6.22609	3.5341	0.238269	0.797334	5.0106	0.724468	0.655276	-0.0691921
Cpz	ENSMUSG00000036596	371.237	-5.8666	0.710116	3.10572e-10	7.10065e-09	-8.26146	4.00747	0.531542	0	0.0247686	5.44352	0.650093	6.68654	0	12.0571	0.00833967	0.153354	1.03003	7.73617	0.371648	0.272489	0.176366	0.0267065	8.29736	3.52688	9.11309	0.404075	0.0663759	7.10852	0.328032	0.202795	-0.125237
Frmd5	ENSMUSG00000027238	358.353	-1.32862	0.230299	3.13204e-10	7.15402e-09	-5.7691	4.31793	1.07585	2.0685	2.07736	2.20929	1.0363	4.81459	1.39212	4.53915	0.864003	1.05039	1.70824	4.0318	1.6452	0.84395	1.54864	1.66472	3.30383	4.04711	5.4162	1.7875	1.68307	4.08499	1.44862	1.47221	0.0235857
Krt86	ENSMUSG00000067614	366.163	-2.59005	0.387765	3.1404e-10	7.16631e-09	-6.67942	4.54574	2.04248	1.62121	0.644195	2.98963	0.848403	4.6553	0.93851	7.38628	1.75398	1.04373	1.29771	5.7073	1.081	1.06369	0.42008	0.188664	5.79878	9.06623	7.3214	1.20576	3.01347	5.93383	1.55372	0.898125	-0.655593
Fam102b	ENSMUSG00000040339	4837.73	1.18854	0.20957	3.14507e-10	7.17017e-09	5.67131	16.2292	8.93853	16.0628	34.9957	4.54661	33.1484	14.3872	25.3119	13.3535	28.9512	15.5717	16.3307	7.86668	13.9442	21.4318	13.6016	11.3061	8.41949	8.18656	4.32638	18.5239	23.5415	9.66446	19.3702	20.867	1.49683
Fam89a	ENSMUSG00000043068	18440.8	1.1919	0.209043	3.20844e-10	7.3077e-09	5.70171	155.346	319.264	332.757	395.744	181.644	296.093	164.002	277.516	134.756	339.654	482.687	552.575	214.146	355.254	330.66	419.686	317.35	151.475	212.75	139.496	313.509	423.162	169.202	338.671	397.887	59.216
Wfdc1	ENSMUSG00000023336	183.419	-4.13505	0.582723	3.31372e-10	7.54035e-09	-7.09609	3.39685	0.00885012	0	0	5.40921	0	3.54976	0.469722	6.00728	0.236644	0.125169	0.787221	3.17584	0.160399	0.164295	0.195863	0.169582	4.62346	2.29615	13.0386	0.733198	0.485678	5.18715	0.221774	0.283457	0.061683
Alkal2	ENSMUSG00000054204	279.64	-4.95576	0.665476	3.3491e-10	7.61366e-09	-7.44694	2.44215	0	0	0.249463	2.77969	0	1.56769	0.160146	3.50425	0.0529052	0.166806	0.07357	1.23774	0	0.0628154	0	0.360295	4.74867	28.3936	7.77814	0.0703581	0	6.55649	0.0190248	0.151884	0.132859
Chrna5	ENSMUSG00000035594	3428.77	1.35246	0.239984	3.36987e-10	7.65365e-09	5.63564	22.1625	32.1047	28.3359	60.7684	10.0236	62.845	17.6072	42.7495	18.1522	47.1712	61.2251	54.0518	20.1886	46.0647	62.9306	35.5297	26.5826	21.0916	29.0364	13.2827	54.9107	60.2776	18.9431	49.6385	46.8683	-2.77013
Nlrp5	ENSMUSG00000015721	312.271	-4.34478	0.579635	3.55461e-10	8.06561e-09	-7.49571	1.59767	0	0.00994925	0.0650148	2.04842	0.0343562	3.63095	0.0536011	4.74941	0.0109161	0.0918547	0.212001	2.93968	0.0680891	0.0246926	0.0877092	0.909209	6.25316	0.918019	3.39702	0.0466857	0.0213987	3.19179	0.0293102	0.204329	0.175019
Gm5797	ENSMUSG00000072726	65.1994	-4.95719	0.714532	3.61054e-10	8.1848e-09	-6.93768	1.51966	0	0	0	1.49239	0.455859	0.298006	0.0247724	2.38314	0	0	0.0747357	2.8735	0	0.398178	0.35257	0.356709	2.79909	5.30456	4.09825	0.0669336	0.0376698	2.59607	0.136949	0.115541	-0.0214076
Capn8	ENSMUSG00000038599	260.806	-1.78909	0.295853	3.72696e-10	8.44075e-09	-6.04722	1.61763	0.487203	0.907867	0.713035	1.91396	1.29254	5.90334	0.718445	3.94551	0.828279	1.08423	0.998447	2.68108	0.990888	0.395611	0.949772	0.468101	2.53027	2.50066	3.95851	0.497618	0.690402	3.13137	0.751732	0.822902	0.0711695
Krt33a	ENSMUSG00000035592	222.418	-5.70973	0.751722	3.75942e-10	8.50627e-09	-7.59553	4.0296	0	0	0.114467	4.17167	0	2.66887	0	12.1773	0	0.205899	0.145824	1.6997	1.25487	0.253005	0.164688	0.037661	18.3488	1.40154	0.773052	0	0	5.65882	0.215411	0.0955056	-0.119906
Mpp4	ENSMUSG00000079550	197.433	-3.3672	0.491571	3.76713e-10	8.508e-09	-6.84988	0.708074	1.30326	0	0.252511	2.22865	0.19859	5.00137	0.388323	1.25399	0.0914934	0.450416	0.236167	1.09142	0.33202	0.434553	0.0895655	0.244149	2.22555	3.82602	6.06185	0.358939	0.445005	2.79962	0.438909	0.250375	-0.188535
Loxl1	ENSMUSG00000032334	138.029	-1.82722	0.299605	3.76726e-10	8.508e-09	-6.09877	1.24005	0.0390124	0.023908	0.184466	0.594071	0.183186	1.64329	0.340415	2.28589	0.284376	0.301592	0.226624	1.2132	0.206876	0.185581	0.247922	0.55333	0.823247	1.33181	0.615198	0.0411504	0.025766	1.21834	0.100783	0.305532	0.204749
Gpr162	ENSMUSG00000038390	586.749	2.07416	0.339383	3.81154e-10	8.59991e-09	6.11154	2.61563	1.53817	3.9734	9.02443	0.425877	7.17519	3.06434	8.28634	3.73213	8.35725	7.24586	4.80563	1.84294	3.35073	3.70369	4.12466	3.3443	0.827834	1.37742	0.518398	3.59383	4.67627	1.80057	4.00161	6.45549	2.45388
Cryba4	ENSMUSG00000066975	424.53	-1.92378	0.312757	3.83148e-10	8.63681e-09	-6.15105	16.0333	2.62969	0	6.04188	21.373	3.15112	11.9736	3.44174	12.9854	5.67544	7.7049	3.89287	18.1149	1.55535	1.43582	4.85022	4.75849	33.0678	19.5953	33.627	4.33749	4.61287	20.8463	2.53176	5.19508	2.66331
Osbpl3	ENSMUSG00000029822	2343.85	1.34542	0.236458	3.90313e-10	8.79009e-09	5.68988	14.1774	2.45451	5.0624	19.4212	3.6265	11.6469	9.00766	18.484	12.9084	18.732	24.7603	21.6301	9.31668	10.1672	12.1581	17.618	16.8824	7.7945	5.7867	3.94349	9.01367	14.3054	8.32017	9.25831	19.6468	10.3885
Gsx2	ENSMUSG00000035946	48.9294	-6.08775	0.923555	3.96602e-10	8.92336e-09	-6.59165	0.542398	0	0	0	0.943371	0	0.471845	0	0.347755	0	0.0760238	0	1.34911	0.145305	0	0.0279324	0	3.24977	1.60415	0.083108	0.19748	0	1.07394	0.0489693	0.0148509	-0.0341184
Dnase1l3	ENSMUSG00000025279	4477.98	1.05528	0.184248	3.97618e-10	8.93787e-09	5.72753	13.3253	6.88821	15.2438	28.1994	10.8927	17.3292	12.5102	20.6672	14.0215	24.166	29.3873	27.557	12.9046	20.5358	19.5229	17.7535	18.8953	10.6835	13.1233	6.40775	16.4383	31.4119	11.7336	18.1957	23.8037	5.60793
Mup5	ENSMUSG00000058523	32.6292	-7.48182	1.13496	4.11334e-10	9.23754e-09	-6.59212	0.365033	0	0	0	3.06906	0	1.15444	0	1.02541	0	0	0	1.5344	0	0	0	0	1.66333	2.92169	0.0418864	0	0	1.47191	0	0	0
Gm12627	ENSMUSG00000095680	55.3519	-5.54549	0.81358	4.20248e-10	9.42892e-09	-6.81616	14.1842	0.0889528	0.023746	0.772047	11.1309	0	5.94116	0.0119759	13.0838	0	0.0668599	0	18.2746	0.000907437	0.0213891	0.344332	0	1.11595	12.1563	5.92562	0	0.0243835	10.2266	0.0227684	0.170745	0.147977
Asz1	ENSMUSG00000010796	126.816	-5.02362	0.699923	4.26619e-10	9.56295e-09	-7.17738	1.57396	0	0	0.314824	6.99746	0.32819	5.82218	0.0844263	2.03165	0	0.103464	0	4.47745	0.0733693	0	0.152674	0	2.13642	3.81903	2.08775	0.00536371	0	3.61824	0.0581318	0.0936269	0.0354951
1700031F05Rik	ENSMUSG00000032894	168.321	-7.44853	0.982302	4.2722e-10	9.56749e-09	-7.58272	1.97925	0	0	0	6.73716	0	5.38752	0	9.04591	0	0.0631755	0.125424	10.4648	0	0	0	0	3.21217	5.40056	0.0441425	0.026022	0	5.28394	0.00371743	0.0269428	0.0232253
Cypt1	ENSMUSG00000023257	15.774	-6.24993	1.01568	4.34598e-10	9.72367e-09	-6.15344	1.04347	0	0	0	1.73233	0	5.438	0	0.548241	0	0	0	0.665567	0	0	0	0	0.219864	0.589653	0.408788	0	0	1.33074	0	0	0
Camp	ENSMUSG00000038357	957.655	-2.8184	0.420761	4.35506e-10	9.73494e-09	-6.69835	58.0266	2.82304	1.30712	9.4037	75.8733	1.16355	39.3705	3.23031	40.7268	14.0486	10.8404	7.40317	69.0944	1.05018	3.00589	3.68082	1.26382	38.3988	44.9684	57.4307	2.49959	6.37552	52.9862	2.60356	7.1244	4.52085
Rbpms2	ENSMUSG00000032387	272.135	-3.83058	0.546502	4.35938e-10	9.73555e-09	-7.00927	1.04242	0	0	0.407109	3.95048	0.0321055	4.24716	0.439033	7.38728	0.210585	0.248169	0.711273	8.59454	0.175591	0.467698	0.223353	0	5.38917	6.53253	3.77268	0.675973	0.253657	5.11453	0.229289	0.319932	0.0906424
Gm49425	ENSMUSG00000116336	245.578	-4.54618	0.626937	4.45206e-10	9.93331e-09	-7.25142	3.06816	0	0	0.0235175	2.65044	0	4.91529	0.230897	2.56617	0	0.170765	0.262077	3.1307	0	0.186826	0.314677	0	3.18682	4.12552	4.69395	0.00380667	0.0376021	3.54213	0.032605	0.143133	0.110528
Pigz	ENSMUSG00000045625	9289.07	1.20091	0.214141	4.52905e-10	1.00957e-08	5.60802	49.369	57.9193	83.9154	123.042	38.8988	102.247	59.8497	108.701	53.7522	127.448	189.406	183.889	80.4124	107.06	145.098	134.496	77.8746	69.0616	83.2778	38.7014	128.44	135.573	59.1654	108.607	134.98	26.372
Alx3	ENSMUSG00000014603	167.652	-2.83005	0.425107	4.53481e-10	1.00992e-08	-6.65727	2.40329	0	0	0.101179	2.41022	0	3.06522	0.827978	4.15401	0.235391	0.423813	0.813163	4.79877	0.655688	0.777704	0.543242	0.110178	3.64937	1.86008	3.73238	1.30348	3.34348	3.25917	0.868622	0.436421	-0.432201
Fars2	ENSMUSG00000021420	4731.36	1.10843	0.195853	4.55892e-10	1.01435e-08	5.65949	56.9808	126.545	170.569	182.96	72.9706	173.59	55.7032	121.859	76.3617	123.359	146.854	160.671	61.6354	178.097	177.337	135.232	118.725	67.4824	58.0971	68.353	170.372	195.229	64.698	170.249	141.38	-28.8685
Spata18	ENSMUSG00000029155	64.3455	-5.74947	0.814927	4.59944e-10	1.02242e-08	-7.05519	2.75679	0	0	0	0.371643	0	0.547003	0	0.809539	0	0.0613131	0.131751	1.09543	0.121957	0	0	0	1.42956	1.77832	1.39339	0.067658	0.019598	1.27271	0.0298875	0.0275806	-0.00230692
Defb8	ENSMUSG00000031471	19.5025	-6.84046	1.07966	4.64889e-10	1.03246e-08	-6.33578	4.6675	0.0755722	0	0	6.17661	0	6.40773	0	4.05339	0	0	0	8.14566	0	0.285491	0	0	0.255604	12.233	2.48764	0	0	5.5534	0.0515804	0	-0.0515804
Pla2g4e	ENSMUSG00000050211	249.559	-2.92214	0.434032	4.79277e-10	1.06343e-08	-6.73253	2.17755	0.0151834	0.0686497	0.302893	0.587	0.0723915	2.14448	0.472746	1.44269	0.0770025	0.122028	0.214835	1.9844	0.0637859	0.241706	0.322527	0.0676002	4.38627	1.38856	1.3715	0.086559	0.0461239	1.9353	0.0849142	0.225662	0.140747
Gm904	ENSMUSG00000096641	7.01733	-5.20214	0.92189	4.98926e-10	1.10499e-08	-5.6429	1.24687	0	0	0	0.594115	0	1.2496	0	1.28086	0	0	0.0717212	1.00681	0	0.487551	0	0	1.16684	0.862951	0.362722	0	0	0.971345	0.0696502	0.0102459	-0.0594043
H2-M10.4	ENSMUSG00000048231	43.6534	-7.70544	1.15787	5.00242e-10	1.10652e-08	-6.65483	0.0708593	0	0	0	0.288	0	1.96704	0	0.570191	0	0	0	1.95358	0	0	0	0	0.118631	0.555923	4.62799	0	0	1.26903	0	0	0
Nyap2	ENSMUSG00000054976	53.1399	-4.08903	0.605725	5.00537e-10	1.10652e-08	-6.75063	0.344705	0	0.0104873	0.0199856	0.194381	0.0333662	0.872273	0.0100915	0.134147	0.0149596	0.028574	0.00690677	0.348367	0.0075996	0.00704595	0.00264804	0.0144358	0.429067	0.134898	0.0288611	0.0153097	0.00356294	0.310837	0.0110531	0.013943	0.00288994
Tmem74bos	ENSMUSG00000087035	326.409	-5.14593	0.699394	5.09577e-10	1.12547e-08	-7.3577	7.43996	0	0.0132277	0.0358068	4.89752	0	5.90371	0.498034	9.16614	0.0180776	0.0656563	0.416611	6.38286	0.149878	0.0140943	0.27115	0.014648	5.6124	23.7909	0.537047	0.013008	0.673146	7.96632	0.123336	0.188569	0.0652327
F830045P16Rik	ENSMUSG00000043727	221.023	-4.66943	0.644666	5.10655e-10	1.12682e-08	-7.24319	4.17119	0	0	0.0785097	4.16117	0	4.07001	0	8.96066	0.297734	0.154589	0.149149	2.95494	0.0162923	0.0310318	0.222859	0	6.62071	2.42779	0.644663	0.255995	0	4.25139	0.0433313	0.128977	0.0856459
Gap43	ENSMUSG00000047261	277.14	-2.15695	0.341655	5.34737e-10	1.17779e-08	-6.31324	2.98595	0.404553	3.8983	1.56144	9.75187	0	4.09008	1.31584	8.06823	0.79712	1.6356	1.58264	8.13933	0.993885	1.03282	1.43015	2.59312	6.62442	10.7539	4.77599	0.598064	0.348076	6.89872	1.03938	1.55942	0.520031
Map6	ENSMUSG00000055407	727.985	-2.03423	0.317328	5.65976e-10	1.24222e-08	-6.41049	4.91883	1.05879	1.07792	1.45121	5.60009	1.52048	10.778	1.212	14.3435	0.789754	2.76828	1.64318	8.50643	1.32606	1.08106	3.27178	3.06198	9.42185	9.60612	3.48199	1.84308	1.79316	8.33209	1.38579	2.02831	0.642521
Togaram2	ENSMUSG00000045761	237.187	-1.69963	0.288446	5.66028e-10	1.24222e-08	-5.89236	1.23043	0.491455	0.106999	0.492264	1.00244	0.241152	2.22629	0.608211	3.45072	0.30168	0.517998	0.707926	1.87594	0.0386267	0.215479	0.412064	1.06363	2.22808	2.77568	1.47432	0.315654	0.18012	2.03299	0.227069	0.586253	0.359184
Il13	ENSMUSG00000020383	422.106	1.84497	0.31033	5.66054e-10	1.24222e-08	5.94519	4.61959	11.2658	14.4007	19.1655	5.53633	16.5563	5.67811	7.59221	5.14237	14.1819	14.6138	11.3597	2.67911	15.4347	11.5359	5.85951	7.42278	2.2725	2.62955	1.146	10.9358	16.4296	3.71294	13.7941	11.4565	-2.33764
Nlrp4a	ENSMUSG00000040601	81.0375	-4.52507	0.650078	5.67697e-10	1.24469e-08	-6.9608	0.0224364	0.0104993	0.0111784	0.0347421	0.42951	0.0759311	0.611889	0.021997	1.77748	0.014934	0.0104991	0.0307166	0.594411	0	0.0485701	0.0164457	0.048822	0.235468	1.42477	0.374426	0.0354192	0.0156455	0.683799	0.0281776	0.0254509	-0.00272672
Cited1	ENSMUSG00000051159	514.444	-1.88935	0.312416	5.86962e-10	1.28342e-08	-6.04754	15.3697	4.46237	2.05636	2.95754	16.0722	2.26563	8.30266	3.55458	12.9004	3.94275	9.67944	6.77844	20.9427	2.29173	4.04449	5.25687	4.84928	14.9141	48.0948	22.3509	9.02219	5.16937	19.8684	4.18745	5.28841	1.10096
Iqsec3	ENSMUSG00000040797	82.2976	-2.37372	0.373526	5.99794e-10	1.31028e-08	-6.35489	0.490871	0.00157147	0.0429334	0.0316365	0.218423	0.0711617	0.541187	0.073004	0.418929	0.0717049	0.0322849	0.0385262	0.301516	0.0305469	0.0609651	0.0458554	0.141625	0.130418	0.299567	0.408383	0.0556278	0.0205199	0.351162	0.0404752	0.0620909	0.0216157
Glp2r	ENSMUSG00000049928	147.609	-2.90813	0.439813	6.02321e-10	1.31461e-08	-6.61221	1.29927	0.0064263	0.290259	0.0697818	0.795382	0.293409	3.93181	0.0648998	1.97176	0.396438	0.12345	0.125542	1.24762	0.0302013	0.00553444	0.0829621	0.267033	1.44333	1.0918	0.323053	0.00872814	0	1.513	0.0906512	0.161444	0.0707926
Sstr5	ENSMUSG00000050824	164.019	-6.44092	0.866226	6.084e-10	1.32668e-08	-7.43561	1.96788	0	0	0	0.687622	0	1.34202	0	1.18464	0	0.222342	0.00995552	2.389	0.0771722	0.114471	0	0	2.42846	3.91854	2.9272	0.0126704	0	2.10567	0.0291877	0.0331853	0.00399767
S100b	ENSMUSG00000033208	132.881	-2.49698	0.388559	6.16084e-10	1.33979e-08	-6.42625	3.89621	0.221357	0.515738	0.773683	4.26432	0.563767	3.38314	1.03799	2.19184	0.336402	0.346423	0.471028	2.73765	0.655503	0.267989	0.350794	0.220153	1.03728	1.69124	4.12006	0.139004	0.191591	2.91522	0.364993	0.50521	0.140217
Ces1e	ENSMUSG00000061959	494.702	-1.99827	0.325977	6.15675e-10	1.33979e-08	-6.13009	11.7897	1.04724	1.40141	2.92441	6.06818	0.350581	9.07181	0.730804	6.67663	2.64482	3.03935	3.19602	16.1723	1.87567	0.233303	1.82515	1.89021	17.1063	10.4957	4.98525	0.47696	0.0653761	10.2957	0.778648	2.32154	1.54289
Ptx3	ENSMUSG00000027832	131.375	-7.72759	1.11443	6.35103e-10	1.37866e-08	-6.93409	5.21615	0	0	0.0199449	3.87883	0.28251	3.44741	0	2.51628	0	0.0209605	0	4.12806	0	0	0	0	0.262425	1.82741	0	0	0	2.65957	0.0403585	0.00584363	-0.0345149
Cxcl13	ENSMUSG00000023078	2834.19	-2.58226	0.390335	6.36991e-10	1.3808e-08	-6.61552	50.852	7.34587	7.11453	8.18528	94.3052	9.1531	49.1402	8.87484	80.5299	8.73351	9.97985	9.35952	91.0892	17.2938	8.76298	6.75557	56.6061	103.531	92.6789	108.218	7.20593	6.88287	83.7931	9.10844	15.4992	6.3908
Cds2	ENSMUSG00000058793	7179.42	1.09494	0.195546	6.37237e-10	1.3808e-08	5.59938	18.4676	19.1942	32.681	55.6178	9.14492	45.2498	20.0967	31.7773	24.5128	46.3674	39.5646	29.2293	19.8966	35.7654	41.2874	32.9143	25.4972	18.5743	17.799	15.1671	39.8821	63.1217	17.9574	39.5974	37.2811	-2.31628
Speer4a	ENSMUSG00000073119	18.0666	-5.322	0.895008	6.50153e-10	1.40751e-08	-5.94631	0.114114	0	0	0	0.150177	0.0155335	0.0483161	0	0.0599735	0	0	0.0155698	0.356873	0	0	0.016169	0	0.10491	0.217526	0.459444	0.0266442	0.12049	0.188917	0.0232382	0.00453411	-0.0187041
Apol7b	ENSMUSG00000068252	84.3755	-5.09403	0.72606	6.66572e-10	1.44176e-08	-7.01599	4.97608	0	0	0.0628477	1.12822	0	0.964199	0.0225554	4.6272	0.0185405	0.107511	0.0277252	1.17494	0	0	0	0	1.17541	0.683317	0.172261	0.0229463	0	1.8627	0.00327805	0.0341686	0.0308905
Pramel48	ENSMUSG00000070677	31.6563	-7.436	1.14164	6.73381e-10	1.45518e-08	-6.51341	0.208883	0	0	0	0.142098	0	0.0534797	0	1.47163	0	0	0	0.121692	0.0239689	0	0	0	1.064	0.616131	0.0923665	0	0	0.471285	0.00342412	0	-0.00342412
Lingo3	ENSMUSG00000051067	113.5	-7.34347	1.07889	6.78211e-10	1.4643e-08	-6.80653	1.16841	0.316827	0	0.010371	0.398543	0	0.502627	0	0.49261	0	0.0159967	0	2.35374	0	0.0563855	0	0	4.02641	0.00290941	0.398095	0	0	1.16792	0.0533161	0.00376681	-0.0495493
Pou1f1	ENSMUSG00000004842	177.321	-3.32424	0.488214	6.82742e-10	1.47013e-08	-6.80899	1.90639	0.103188	0.0618205	0.552896	2.73174	0.0726472	3.46223	0.141848	2.49839	0.563792	0.22827	0.684421	5.08771	0.0864686	0.0716309	0.162976	0.101692	6.22814	9.30816	1.47966	0.346973	0.0548524	4.0878	0.11394	0.347985	0.234045
Tcl1b5	ENSMUSG00000000701	33.1063	-4.78562	0.739818	6.98847e-10	1.50346e-08	-6.46865	0.398257	0	0	0.155497	1.01176	0	1.83991	0	1.17036	0	0	0	1.71307	0	0.033171	0.0252737	0.0695307	1.74671	1.7523	0.768693	0	0	1.30013	0.00473871	0.0357573	0.0310186
Slamf7	ENSMUSG00000038179	1476.45	1.52093	0.27339	7.08734e-10	1.52065e-08	5.56323	9.86926	44.287	27.5669	37.4072	7.72898	41.0939	8.36301	20.4544	6.4621	30.0088	52.1169	32.3731	16.1723	51.9306	59.0615	20.8355	20.9701	12.677	13.6637	12.2743	57.9534	63.3554	10.9013	49.3212	30.5951	-18.7261
Six3	ENSMUSG00000038805	33.4862	-2.55346	0.410327	7.15956e-10	1.53478e-08	-6.22298	0.120448	0.256984	0.0378223	0.0141474	0.242985	0.1386	0.272634	0.0475441	0.342515	0.0165476	0.154666	0.0691343	0.624557	0.0582358	0.0820177	0.0646813	0.0824243	0.560177	0.343014	0.314525	0.040847	0.223245	0.352607	0.119679	0.0641636	-0.0555152
Iapp	ENSMUSG00000041681	2990.17	-2.16487	0.345417	7.19347e-10	1.54067e-08	-6.26741	203.826	3.929	9.85733	30.3506	120.622	8.13985	83.1322	13.2173	136.133	40.3781	45.1401	28.5351	108.992	3.00447	21.7744	20.9453	22.4695	52.6642	212.21	176.651	7.511	2.44338	136.779	8.0942	28.7194	20.6252
Spata21	ENSMUSG00000045004	75.856	-2.27817	0.362726	7.23719e-10	1.54866e-08	-6.28068	0.97669	0	0.0640376	0.108695	0.952941	0.280976	1.18768	0.196433	1.39262	0.19748	0.225633	0.208792	1.10554	0	0.349603	0.497659	0.244432	0.61438	0.813334	2.07415	0.0412735	0.767331	1.13967	0.214746	0.239875	0.0251289
Tslp	ENSMUSG00000024379	264.823	-2.77845	0.423498	7.32487e-10	1.56603e-08	-6.56072	11.6056	0	1.60637	2.16577	10.8905	0.0629601	4.22304	1.00149	10.6367	1.57407	0.687075	0.726356	8.40554	0.122443	8.25312	0.847843	1.25682	18.4832	3.26393	1.93376	0.516652	0.28196	8.68029	1.54907	1.17992	-0.369154
H2-M10.3	ENSMUSG00000058124	24.7005	-4.91217	0.797231	7.37912e-10	1.57622e-08	-6.16154	0.201496	0	0	0.0366646	0.633986	0	1.54914	0.0135167	0.471175	0.0123623	0	0	0.851798	0	0	0.0147448	0.0268726	0.0970195	0.191924	0.690198	0.0238258	0	0.585843	0.00340368	0.0148802	0.0114765
Defb22	ENSMUSG00000027468	53.1619	-5.8666	0.873526	7.86882e-10	1.67636e-08	-6.71601	2.83405	0	0	0	6.67263	0	0.888209	0	1.13639	0	0.200287	0.403615	5.80932	0	0	0	0	6.21698	5.68249	4.21238	0	0	4.18156	0	0.0862716	0.0862716
Zcchc12	ENSMUSG00000036699	740.601	-1.59974	0.278229	7.89719e-10	1.68091e-08	-5.74972	10.8767	2.94017	1.1365	1.95572	4.78576	4.76329	12.4145	4.48767	14.5529	5.55282	1.64099	2.81069	7.15973	1.67828	1.85621	2.54789	1.96586	15.0056	8.12595	7.29651	2.55548	1.05744	10.0272	2.28391	2.99452	0.710612
Gm3453	ENSMUSG00000090643	31.6314	-4.62626	0.717933	8.0775e-10	1.71777e-08	-6.44386	0.595009	0	0	0.0641219	0.677302	0	0.694338	0	0.323201	0.0139649	0	0.0726031	0.956385	0	0	0	0	0.432003	0.810669	0.575412	0	0	0.63304	0	0.0215271	0.0215271
Serpinb6c	ENSMUSG00000052180	212.306	-2.80969	0.427098	8.29797e-10	1.76154e-08	-6.57856	8.45539	3.76391	0	0.851456	7.63425	0.57062	5.05519	0.505977	5.21952	0.923491	0.747718	0.736191	9.86788	0.130993	0.39259	1.06065	0.343492	1.03613	2.41978	5.6416	0.300597	0.0254031	5.66622	0.740588	0.738426	-0.002162
Acy3	ENSMUSG00000024866	302.416	-2.88986	0.434299	8.30968e-10	1.76247e-08	-6.65408	10.0891	0	0	0.0911367	6.98011	0	4.96141	1.79026	18.7332	1.04156	1.4307	0.483101	8.8333	0.54614	1.40028	1.3806	1.91285	7.98107	6.3447	9.05426	0.530032	1.09311	9.12214	0.509938	1.16146	0.651519
9530002B09Rik	ENSMUSG00000023263	10.2408	-5.62495	0.964952	8.34456e-10	1.76831e-08	-5.82925	1.39708	0.71376	0	0	0.161542	0	1.0126	0	0.689448	0	0	0.0447233	0.597112	0.0483874	0	0	0	0.688507	0.201054	0.429134	0	0	0.647059	0.108878	0.00638905	-0.102489
Mei1	ENSMUSG00000068117	140.691	-5.04813	0.664643	8.77498e-10	1.85789e-08	-7.59524	1.53847	0	0	0	0.887197	0	1.64489	0.00617424	0.945356	0	0.033254	0.280247	1.11159	0.0105396	0.00991641	0.0869617	0.0540723	2.0901	2.21458	0.541777	0.0080513	0	1.37175	0.00407247	0.0658157	0.0617432
Tmco5b	ENSMUSG00000041255	46.2757	-7.52505	1.14403	9.00929e-10	1.90582e-08	-6.57766	2.59542	0	0	0	2.05436	0	1.17186	0	1.52258	0	0.0178881	0	2.21438	0	0	0	0	1.86369	0.764641	0	0	0	1.52337	0	0.00255545	0.00255545
Gm5771	ENSMUSG00000058119	574.309	-7.04038	0.902934	9.03419e-10	1.9094e-08	-7.79722	25.7749	0	0	0	50.7763	0.050392	33.7376	1.14309	38.9116	0.0298015	0	0.0904284	46.8505	0	0	0.261726	0	35.2578	5.90582	28.3586	0.015371	0	33.1966	0.00939473	0.217864	0.208469
Marchf11	ENSMUSG00000022269	69.7448	-4.46514	0.64972	9.21922e-10	1.9468e-08	-6.87241	1.92769	0	0	0	2.01494	0	4.2007	0	2.35127	0.157915	0.0414079	0.278197	3.13658	0.528145	0	0.26266	0	1.6207	3.25221	2.27834	0.0292162	0.170961	2.5978	0.104046	0.10574	0.00169407
Tcfl5	ENSMUSG00000038932	56.0646	-4.60866	0.66926	9.22843e-10	1.94704e-08	-6.8862	1.23076	0	0	0.0178176	0.951279	0	0.946405	0	0.796584	0.00842374	0.0173965	0.103252	0.82621	0.190933	0.0798723	0.159075	0.00899527	2.08275	0.856853	0.27785	0	0	0.996086	0.0386864	0.0449943	0.00630792
Cpb2	ENSMUSG00000021999	199.841	-2.77182	0.424911	9.30924e-10	1.96236e-08	-6.52329	5.002	1.38234	1.41095	0.93243	6.80022	0.826934	6.54184	0.0595356	7.18271	1.27865	1.48535	0.772435	7.75036	1.42382	1.88684	0.378842	0.920729	6.52731	4.26456	5.10771	1.27604	1.76202	6.14709	1.42414	0.832567	-0.591568
Rab44	ENSMUSG00000064147	154.546	-2.0856	0.342872	1.0067e-09	2.11838e-08	-6.08274	1.70435	1.39395	0	0.497881	1.13369	0.307627	4.78015	0.345247	1.04616	0.727761	0.274424	0.188184	2.24735	0.228866	0.111901	0.338888	0.380495	1.11144	1.63386	1.23217	0	0	1.86115	0.291764	0.393269	0.101505
Pga5	ENSMUSG00000024738	467.908	-4.05283	0.580521	1.02117e-09	2.14508e-08	-6.98136	11.6691	0.484526	1.20898	0.0961614	10.5219	0.334172	9.38814	1.02432	16.1797	0.355293	1.48507	1.76077	19.1739	0.3959	0.562808	0.324356	0.015578	18.5938	14.4239	4.23194	0.130962	0.651514	13.0228	0.538409	0.723078	0.184669
Ndst3	ENSMUSG00000027977	39.5899	-4.62597	0.708732	1.04541e-09	2.19409e-08	-6.52711	0.120458	0	0.0066534	0.0123296	0.0155904	0	0.644371	0.0130639	0.197742	0	0.0310709	0.00525688	0.159171	0.00651932	0.0620406	0.00457911	0.00829493	0.583454	0.565538	0.37791	0.00741293	0.00617767	0.333029	0.0126863	0.0106565	-0.0020298
Ptgs2	ENSMUSG00000032487	34078.5	1.36795	0.251441	1.07048e-09	2.24474e-08	5.44044	152.263	58.9262	224.503	344.619	37.7944	346.141	117.592	212.244	132.363	250.997	178.034	166.49	64.2565	174.822	218.381	141.93	94.3818	78.6674	60.5313	31.7694	207.6	239.599	84.4047	209.996	198.385	-11.6108
Cygb	ENSMUSG00000020810	2366.67	1.13469	0.206262	1.08125e-09	2.26338e-08	5.50124	18.4279	10.5912	15.1671	29.2727	6.27603	29.8538	14.8009	30.7089	23.7212	33.4602	25.579	26.4257	10.7686	12.2433	14.9885	20.7822	17.0199	9.72973	12.6118	6.34057	14.7269	16.6585	12.8346	16.3185	26.1784	9.85989
Adamts12	ENSMUSG00000047497	334.923	-2.77425	0.427305	1.11909e-09	2.34055e-08	-6.49242	1.84153	0.00127778	0	0.272602	0.551764	0.580163	1.55964	0.0202998	1.48522	0.268399	0.130361	0.16557	1.05942	0.0931861	0.139574	0.0722927	0.188805	0.990319	2.04185	0.472345	0.0132755	0.176736	1.25026	0.143459	0.159761	0.0163023
Ocm	ENSMUSG00000029618	255.033	-1.87421	0.316802	1.13148e-09	2.36441e-08	-5.91605	21.2585	3.24425	2.61398	8.69942	21.3943	4.03853	20.1244	5.27939	12.0917	6.2006	5.1327	3.25451	28.091	0.0646223	1.50907	6.84115	2.93793	24.4033	16.6991	27.4349	1.24198	1.2871	21.4371	1.99993	5.47796	3.47802
Ighv1-74	ENSMUSG00000094124	20.8319	-6.45094	1.05799	1.15013e-09	2.40129e-08	-6.09737	1.32489	0	0	0	3.65745	0	3.32349	0	2.35812	0	0	0	1.57805	0	0	0.163004	0	2.67705	1.59017	16.1518	0	0	4.08263	0	0.0232863	0.0232863
C5ar1	ENSMUSG00000049130	214.38	-5.74472	0.788042	1.18361e-09	2.46905e-08	-7.28987	4.10314	0	0.0281002	0	2.04564	0.012504	4.5078	0.124741	5.1067	0	0	0.0805655	7.04504	0.0623248	0	0.209691	0	7.93855	1.20763	0.926611	0.0201132	0.699509	4.11014	0.117507	0.0592853	-0.058222
Dytn	ENSMUSG00000069085	54.361	-4.54501	0.666487	1.20127e-09	2.50372e-08	-6.81936	0.626118	0.00445742	0.00543166	0.0264929	0.420684	0.0504517	0.678269	0.00417162	0.324187	0.0037325	0.00761804	0.0353005	0.658764	0.0186274	0	0.0303602	0.0158572	0.443648	0.651856	0.00989062	0.0109496	0.0290709	0.476677	0.0169984	0.0176476	0.000649183
Nlrp12	ENSMUSG00000078817	50.607	-2.52379	0.407034	1.20532e-09	2.50999e-08	-6.20044	0.123655	0.0162875	0.0152338	0.0539313	0.196516	0.0190827	0.737691	0.0924241	0.693073	0.0383226	0.0529863	0.0568882	0.328989	0.0274776	0.00764195	0.0293084	0.0745996	0.250596	0.403684	0.252529	0.0965991	0.0218815	0.373342	0.029172	0.0569229	0.0277509
Zscan4a	ENSMUSG00000110097	122.422	-8.78088	1.25907	1.21824e-09	2.5325e-08	-6.97413	0.0116677	0	0	0	3.47723	0	1.45324	0	2.20161	0	0	0	2.90548	0	0	0.00962963	0	2.73264	1.93999	0.00532432	0.00583808	0.0260902	1.8409	0.00456119	0.00137566	-0.00318553
Ccdc173	ENSMUSG00000070883	603.155	1.13527	0.207983	1.21775e-09	2.5325e-08	5.45847	5.60717	7.95732	10.0813	17.3229	5.45503	7.25988	5.42552	11.4983	4.89652	14.7764	13.3454	16.1969	6.58184	4.88686	5.42547	11.3245	11.7892	6.72783	6.50869	8.22003	8.09096	4.99711	6.17783	6.95699	13.7505	6.79354
Cpne6	ENSMUSG00000022212	850.964	-7.4925	0.940979	1.25509e-09	2.60687e-08	-7.96245	11.4366	0	0.407783	0.065639	5.97445	0.00714761	22.6376	0	14.5707	0	0.0142055	0.369717	21.3561	0.124521	0	0.0111851	0.0101708	28.5457	14.3807	1.37673	0.240888	0.0303433	15.0348	0.115812	0.067274	-0.0485378
Ifi205	ENSMUSG00000054203	2761.24	1.51777	0.277351	1.26055e-09	2.61593e-08	5.47237	16.64	98.3872	36.2643	76.1367	22.4851	41.2535	13.8695	34.1643	25.2595	53.3038	60.2482	35.8394	15.6994	42.4727	73.6592	27.5307	48.5989	14.9274	18.2461	9.14329	48.3809	55.7295	17.0338	56.5924	47.9746	-8.61787
Gm14871	ENSMUSG00000082492	11.7062	-5.80781	0.994702	1.36011e-09	2.82012e-08	-5.83874	6.33286	0	0	0	9.49368	0	2.80203	0	2.34325	0	0	0	3.08556	0	0	0.361178	0	4.60294	8.71464	6.3719	0	0	5.46836	0	0.0515968	0.0515968
Hsd17b13	ENSMUSG00000034528	475.013	-3.184	0.477524	1.36775e-09	2.83352e-08	-6.66774	7.55806	1.06371	0	2.32468	12.553	0.433468	7.23639	0.910212	12.7828	1.85833	1.63574	1.58045	18.0323	0.906437	1.08232	0.491336	0.11744	6.613	19.2153	15.5733	0.235575	0.738518	12.4455	0.637147	1.27403	0.63688
Uts2r	ENSMUSG00000039321	228.817	-2.17659	0.353945	1.38277e-09	2.85971e-08	-6.14952	7.3627	1.31024	0	0.903317	2.88863	0	5.32728	0.986221	3.31751	0.53728	0.776023	0.723822	4.35304	0.150035	0.430904	1.65767	0.507295	1.29801	4.64875	5.10056	0.115283	0.443201	4.28706	0.349952	0.870233	0.520281
Ighv1-66	ENSMUSG00000095519	21.7359	-5.27836	0.896923	1.45107e-09	2.99838e-08	-5.88497	2.90879	0	0	0	4.69588	0	4.81972	0	0.750055	0.0795519	0	0	2.85079	0	0	0.508871	0	5.99489	2.6316	4.10974	0	0	3.59518	0	0.0840603	0.0840603
Wfdc10	ENSMUSG00000070529	18.1744	-6.64917	1.08462	1.49874e-09	3.09422e-08	-6.13039	0.478649	0	0	0	1.55433	0	1.04177	0	2.75199	0	0	0	8.85189	0	0	0	0	0.514268	1.40053	2.78121	0	0	2.42183	0	0	0
Gm9597	ENSMUSG00000090788	26.2906	-5.86076	0.992421	1.51776e-09	3.1308e-08	-5.90552	0.42233	0	0	0	1.18947	0	0.442394	0	2.03555	0	0	0	1.08886	0	0	0.0712123	0	0.437012	0.36043	0.737106	0	0	0.839144	0	0.0101732	0.0101732
1700018G05Rik	ENSMUSG00000109745	98.9312	-5.79589	0.823522	1.52224e-09	3.13734e-08	-7.03792	9.21679	0	0	0	16.1705	1.13896	9.66798	0	6.93909	0	0.490105	2.45841	19.2347	0	0	0.405337	0	7.87445	10.7702	56.3576	1.11722	0.191252	17.0289	0.349633	0.479122	0.129489
Rab7-ps1	ENSMUSG00000111686	21.4068	-5.5085	0.961136	1.529e-09	3.14859e-08	-5.73124	1.41544	0	1.29897	0.0546509	0.123676	0.0439698	2.55751	0.118906	1.16853	0	0	0	2.02862	0.195045	0	0	0	1.76566	4.38123	1.20187	0.0280974	0.0971821	1.83032	0.237609	0.0247938	-0.212816
Hsd3b6	ENSMUSG00000027869	1020.92	-6.39581	0.841336	1.53955e-09	3.16761e-08	-7.60196	15.5719	0	0	0	17.2861	0	7.94884	0	17.0392	0.321194	0.297552	0.0892598	18.7923	0	0	0.840669	0.014028	31.3905	51.6336	18.8733	0.0621514	0.0418904	22.317	0.0148631	0.223243	0.20838
Pramel5	ENSMUSG00000036749	33.9224	-4.73142	0.760154	1.59531e-09	3.27671e-08	-6.22429	0.9685	0.149663	0.323974	0	0.72936	0	1.68318	0.059192	1.37251	0.291783	0	0.0375213	1.08023	0.020694	0	0	0	0.753408	1.00835	1.90435	0	0	1.18749	0.0706188	0.0554995	-0.0151192
Ighv14-2	ENSMUSG00000095583	50.2841	-5.63558	0.850183	1.61818e-09	3.32086e-08	-6.62866	11.5385	0	0	0.972799	7.51258	0.486962	2.39277	0	14.3393	0	0	0.196369	10.1697	0	0.199556	0	0	12.865	16.9626	8.48787	0	0	10.5335	0.0980741	0.167024	0.0689499
Umod	ENSMUSG00000030963	620.346	-1.86341	0.319532	1.64545e-09	3.37106e-08	-5.83169	5.56536	4.58248	1.529	1.52363	5.83346	0.734187	6.80396	2.17186	5.75075	1.48935	2.26099	0.517825	9.0786	2.92275	1.69493	2.81205	1.21257	4.78735	9.93656	5.80625	5.37797	0.0897668	6.69529	2.41873	1.71261	-0.706116
Gadl1	ENSMUSG00000056880	103.563	-2.78122	0.435315	1.67722e-09	3.43324e-08	-6.38899	0.425962	0.0686712	0.0823675	0.176481	1.1559	0.920335	0.880672	0.325919	2.54214	0.246597	0.211381	0.0552397	0.984104	0.62581	0.153205	0.1463	0.162681	2.87007	1.24331	0.988524	0.158191	0.231297	1.38634	0.319982	0.189228	-0.130754
Pla2g10	ENSMUSG00000022683	151.339	-2.94643	0.454342	1.69429e-09	3.46523e-08	-6.48506	4.49887	0.681424	0	0.588606	3.92949	0.11679	3.72691	0.325497	4.42157	0.226233	0.874988	1.13645	4.02024	0.734545	0.358289	0.644305	0.0528234	5.03154	1.91495	7.46675	0.312836	0.119495	4.37629	0.331911	0.549843	0.217932
Maoa	ENSMUSG00000025037	5179.87	1.00739	0.183851	1.70441e-09	3.48296e-08	5.47939	15.224	33.2017	33.4463	37.6113	10.9061	35.8457	10.1484	25.7842	14.1472	29.6555	26.9639	31.6703	14.2367	26.8182	29.4398	26.814	26.3938	18.1548	20.8724	13.3882	30.9767	41.5008	14.6347	33.0327	29.2704	-3.76233
Spp2	ENSMUSG00000026295	190.456	-5.38281	0.752915	1.71135e-09	3.49418e-08	-7.1493	12.7445	0	0	0	11.0842	0	10.5159	0	10.3531	0.364511	0.0940759	1.05087	14.7952	0.0396952	0	0.0459234	0	12.8671	10.7545	4.85567	0.0413108	0	10.9963	0.0115723	0.222197	0.210625
Tcf7	ENSMUSG00000000782	8836.59	1.04263	0.190316	1.74545e-09	3.56078e-08	5.4784	66.8175	58.7479	65.5778	105.157	20.9726	110.54	64.5036	86.1527	55.4907	84.0114	101.299	120.786	49.9278	174.075	131.113	111.612	98.357	76.866	40.79	30.5752	113.671	93.8014	50.7429	106.789	101.054	-5.73592
Plaat5	ENSMUSG00000024973	472.038	1.64464	0.300966	1.78191e-09	3.63207e-08	5.46454	4.66395	9.66924	6.08591	21.4775	4.10202	9.62484	3.36235	12.5169	4.74366	13.7268	13.3352	21.7331	6.53176	5.40862	5.1471	16.9969	9.68731	4.44922	9.60248	3.13293	9.1832	9.67533	5.07355	7.82775	15.6391	7.81135
Hmx3	ENSMUSG00000040148	765.978	1.26083	0.232274	1.79052e-09	3.64654e-08	5.42819	9.29297	6.64846	12.1717	10.6526	4.67868	10.3402	3.7398	9.69607	3.7462	10.2807	18.594	21.2254	6.36686	8.40242	12.3051	20.9136	15.6197	6.58413	6.56325	6.37787	15.1065	13.0221	5.91872	11.1423	15.2832	4.1408
Olfr338	ENSMUSG00000068950	171.903	1.30769	0.244607	1.8554e-09	3.77229e-08	5.34609	0.408914	0.482467	0.595277	1.18241	0.259986	1.02186	0.501959	0.771415	0.559226	0.818796	0.6735	0.678834	0.246258	0.989381	1.13107	0.505097	0.560438	0.20532	0.338445	0.105435	1.09749	1.24659	0.328193	0.937734	0.741498	-0.196235
Reg3a	ENSMUSG00000079516	280.772	-4.82798	0.682577	1.86191e-09	3.78231e-08	-7.07317	17.3646	0	0	0.529685	16.0002	0	9.93393	0	21.4745	2.13505	0.351121	0.085673	18.6497	0.0465987	0	0.471163	0.0334527	14.0755	25.406	2.2243	0.0729853	0.0501651	15.6411	0.0242499	0.515164	0.490914
Gal3st2	ENSMUSG00000094651	3265.47	1.00459	0.183939	1.86964e-09	3.79481e-08	5.46156	20.2387	18.0826	20.9621	37.9639	8.95722	35.0828	17.8697	26.3808	15.169	31.7388	44.1043	37.1813	23.8641	41.7495	41.3483	25.297	32.234	21.2731	19.1535	10.6541	48.7133	50.3957	17.1474	36.6192	33.5572	-3.06203
Acsbg2	ENSMUSG00000024207	54.4801	-3.10584	0.491101	1.90967e-09	3.8728e-08	-6.32423	0.786858	0.00421733	0.0208226	0.0350754	0.0877342	0.095349	0.515343	0.0621594	0.735161	0.0569399	0.100026	0.105165	0.285423	0	0.0547655	0.0581595	0.0907691	0.95467	1.79247	0.305534	0.100763	0.0569825	0.6829	0.0475572	0.0726135	0.0250563
Actl6b	ENSMUSG00000029712	89.2415	-3.91773	0.575522	1.91889e-09	3.88823e-08	-6.80726	2.42349	0	0.0306193	0.09611	1.04958	0.0342706	0.888383	0.0383023	1.98446	0.0175368	0.194773	0.180796	1.55389	0.0577037	0.077942	0.0140291	0.423675	0.974573	1.30983	4.24673	0.019269	0	1.80387	0.0314007	0.137889	0.106488
Cyp2e1	ENSMUSG00000025479	201.786	-3.89769	0.580188	1.95922e-09	3.9666e-08	-6.71798	4.49749	0.757877	0.394615	0.32795	5.4263	0.26203	2.19684	0.130197	0.697138	0.273221	0.0921277	0.65421	6.91779	0.191032	0.220956	0.0688313	0.162413	2.80665	9.11827	0.885304	0.11295	0.998186	4.06822	0.419663	0.244136	-0.175528
Stmnd1	ENSMUSG00000063529	36.3137	-5.99796	0.96568	1.96207e-09	3.96903e-08	-6.21113	1.78459	0	0	0.0733801	1.11851	0	0.665357	0	1.68706	0.0148957	0	0	0.81143	0.146412	0	0	0	1.37234	1.01002	0.0164068	0	0	1.05821	0.0209161	0.0126108	-0.00830524
Ttll6	ENSMUSG00000038756	210.199	-1.93638	0.330076	1.97773e-09	3.99735e-08	-5.86646	1.49464	0.318473	0.288006	0.688099	0.881979	0.7195	3.25696	0.490524	0.946002	0.389058	0.319548	0.527348	1.67375	0.614278	0.299716	0.377686	0.20927	2.76836	1.67083	1.98661	0.417359	0.323292	1.83489	0.425804	0.42879	0.00298683
Scimp	ENSMUSG00000057135	54.6543	-3.45615	0.537157	1.98982e-09	4.01839e-08	-6.43415	2.24195	0.0119631	1.72999	0.0782193	1.80884	0.335194	1.22049	0.0217541	1.17635	0.219125	0.107486	0.0572628	2.9293	0.0976937	0.224846	0.464778	0.271255	3.69221	2.34738	0.470255	0.2663	0	1.98585	0.380856	0.174269	-0.206587
Adam7	ENSMUSG00000022056	160.45	-4.24389	0.624555	2.03016e-09	4.09642e-08	-6.79507	2.39174	0	0	0.170632	2.15493	0.273119	2.9252	0.0169619	1.63037	0.119758	0.0422539	0.203378	1.62112	0	0.0420394	0	0	1.74546	1.27433	0.888068	0.0128657	0	1.8289	0.0468605	0.0789977	0.0321372
Prl3b1	ENSMUSG00000038891	108.815	-6.71358	0.969582	2.06787e-09	4.16204e-08	-6.92419	1.95513	0	0	0	3.70602	0	8.73403	0	1.96412	0	0.398629	0	16.3086	0	0	0	0	2.18902	9.00117	2.04499	0.0322608	0	5.73788	0.00460869	0.056947	0.0523383
Meltf	ENSMUSG00000022780	955.887	-3.30176	0.498354	2.10346e-09	4.22661e-08	-6.62532	4.56438	0.872309	0	0.737629	1.80192	1.41626	11.8332	0.159438	12.5397	0.648404	1.12215	1.56391	8.92627	0.494625	0.25741	0.273346	0.148582	10.5121	8.50937	2.08417	0.41834	2.05907	7.5964	0.788287	0.664779	-0.123508
Fcer1g	ENSMUSG00000058715	2617.98	1.52724	0.284193	2.12383e-09	4.26397e-08	5.37396	47.9752	131.768	123.78	157.816	58.2383	168.162	29.743	111.872	37.0898	124.386	260.202	184.888	80.5636	318.521	206.803	149.301	108.913	61.3724	67.0478	39.3104	232.689	293.218	52.6676	210.706	156.768	-53.9376
Mcoln2	ENSMUSG00000011008	250.805	-2.83434	0.443295	2.2823e-09	4.57449e-08	-6.39379	5.24425	0	0	0.390154	1.57777	0.833663	4.34253	0.208109	5.35259	0.725999	0.293399	0.447596	3.60429	0.134214	0.299518	1.49732	0.147441	7.82416	4.10857	1.84064	0.227347	0.0117676	4.23685	0.215215	0.530002	0.314787
Pf4	ENSMUSG00000029373	413.069	-1.60608	0.289702	2.34461e-09	4.69547e-08	-5.54389	32.988	10.8668	22.6923	9.77066	42.2777	8.37047	25.3007	13.7775	40.5807	11.0857	7.97922	10.945	30.2207	6.14343	6.04477	7.00883	4.84462	26.5026	14.4708	33.3129	6.62056	3.90219	30.7068	9.23436	9.3445	0.110141
Itih1	ENSMUSG00000006529	1561.49	1.39611	0.263191	2.35902e-09	4.71647e-08	5.30456	2.55577	1.34564	8.49909	12.4781	3.18784	5.27614	7.42329	15.4967	5.76457	18.286	10.9887	15.1639	6.12695	3.2173	4.69636	13.1866	8.68054	8.58407	3.75686	4.34509	3.09746	5.86072	5.21805	4.57039	13.4686	8.89826
Iyd	ENSMUSG00000019762	646.662	-2.26846	0.370167	2.37265e-09	4.73978e-08	-6.1282	12.5195	2.93879	1.41804	2.80202	15.6496	1.10425	9.82988	2.19617	6.81287	4.67981	3.5945	3.81296	24.8071	1.28847	1.83118	1.45867	1.31158	14.4807	23.9795	9.55033	1.13886	1.3431	14.7037	1.58038	2.83653	1.25615
Cd209g	ENSMUSG00000079168	167.671	-6.66974	0.892476	2.37773e-09	4.74205e-08	-7.4733	2.64126	0	0	0	7.81616	0	6.84115	0	11.0349	0.0180099	0	0.288005	10.6429	0.029465	0	0.0416194	0	2.50295	3.19624	0.494852	0	0	5.6463	0.00420928	0.049662	0.0454527
Rap1gap	ENSMUSG00000041351	16649.9	1.05918	0.194562	2.37641e-09	4.74205e-08	5.44392	108.749	41.6315	142.09	178.777	48.991	203.323	158.287	230.065	167.621	188.621	215.723	260.436	116.902	177.479	162.581	244.286	163.144	90.9011	98.4189	62.3813	137.779	123.216	106.532	141.157	211.579	70.4219
Dscam	ENSMUSG00000050272	553.469	-1.08483	0.198469	2.44449e-09	4.87116e-08	-5.46601	1.68284	0.00668842	0.0100188	1.09639	1.36682	0.64336	2.81251	1.00534	1.76961	0.66312	0.772143	0.779199	2.35923	0.27217	0.451201	0.564764	0.579321	1.91879	1.92044	1.13319	0.216688	0.378249	1.87043	0.282625	0.78004	0.497415
Il31	ENSMUSG00000029437	170.652	-6.53164	0.917314	2.46091e-09	4.89981e-08	-7.12039	14.2102	0	0	0	9.34393	0	8.83658	0.0966158	8.94742	0.0987795	0.247064	0	11.9662	0.083355	0	0.138468	0	10.8333	22.1886	0	0.0302636	0	10.7908	0.0162312	0.0829896	0.0667584
Rhox9	ENSMUSG00000068048	40.2223	-7.50117	1.17145	2.4731e-09	4.92003e-08	-6.40334	2.71325	0	0	0	3.35713	0	2.40874	0	1.9387	0	0	0	0.205837	0	0	0	0	0.775169	2.70925	0.00824829	0.0131885	0	1.76454	0.00188408	0	-0.00188408
Ffar3	ENSMUSG00000019429	160.132	-4.76043	0.692815	2.49165e-09	4.95281e-08	-6.87115	0.882089	0	0	0	2.38438	0	4.46288	0.210998	2.64004	0	0.0758556	0.233459	3.84504	0.019806	0	0.330931	0	6.57383	3.9974	4.07184	0	0	3.60719	0.00282943	0.121606	0.118777
Trim40	ENSMUSG00000073399	276.391	-3.27561	0.493427	2.51046e-09	4.98609e-08	-6.63849	5.00494	0	0	0.266288	4.37255	0.0108083	5.99381	0	7.4574	0.694879	0.556422	0.574946	5.86414	0.164413	0.0812505	0.757978	1.12329	5.43792	2.10575	7.57091	0.840113	0	5.47593	0.156655	0.567685	0.41103
4930519F16Rik	ENSMUSG00000031325	18.5487	-3.85962	0.636952	2.58167e-09	5.1233e-08	-6.05951	1.08493	0	0	0.095203	2.28045	0	2.60299	0	0.713592	0.0686166	0.28776	0.295188	3.02668	0.140958	0	0.145602	0	1.21247	2.92886	1.89997	0.0199066	0	1.96874	0.0229806	0.127481	0.104501
Nrap	ENSMUSG00000049134	75.3628	-4.80937	0.692682	2.59368e-09	5.14288e-08	-6.94312	0.21883	0	0	0.00727482	0.545729	0.0676815	0.914734	0	0.611735	0	0.0528616	0.0411583	0.613661	0.0568641	0.00529636	0.0601659	0	0.570695	0.316335	0.572178	0	0.0891738	0.545487	0.031288	0.0230658	-0.00822217
Daw1	ENSMUSG00000053161	67.2564	-4.20002	0.638586	2.59615e-09	5.14353e-08	-6.57707	1.6292	0.00713922	1.59093	0.104016	0.786504	0.012668	1.9745	0	0.757232	0	0.174116	0.196199	1.88856	0	0.191629	0.117205	0	1.47114	3.70969	0.775492	0.022016	0.0807871	1.62404	0.272167	0.0845052	-0.187662
Klk1b21	ENSMUSG00000066516	184.217	-3.45193	0.528381	2.6059e-09	5.15861e-08	-6.53303	3.74079	0	0	1.12243	10.52	0	1.77055	0.184529	6.62637	0.665432	1.45182	0.433035	9.49078	0.0865712	1.91698	0.633998	0.475829	13.9246	3.13918	17.2313	0	0	8.30544	0.286221	0.709582	0.423361
Cma2	ENSMUSG00000068289	82.8621	-5.94559	0.85294	2.62801e-09	5.19811e-08	-6.9707	3.67601	0	0	0	5.08637	0	2.38387	0.0295757	5.53152	0	0.336263	0.0346805	2.3147	0	0	0	0	1.45112	1.79541	7.47144	0	0	3.71381	0	0.057217	0.057217
Hemgn	ENSMUSG00000028332	207.931	-2.7893	0.440653	2.63491e-09	5.20747e-08	-6.32991	2.5217	0.0191681	0.048825	0.243039	2.70898	0.0852889	3.52227	0.0269804	1.54927	0.748382	0.409782	0.23596	3.35103	0.195326	0.0793968	0.48811	0.469208	1.67943	2.91318	3.67936	0.410961	0.0784523	2.74065	0.13106	0.374495	0.243435
Slc17a4	ENSMUSG00000021336	616.823	-1.57837	0.285366	2.67715e-09	5.2866e-08	-5.53104	10.1241	0.553155	4.40251	1.99057	5.70397	1.83666	4.73829	2.47665	5.69693	0.953425	3.48998	1.9698	9.16991	0.159464	2.13135	1.9234	2.88702	4.40421	8.25303	8.0949	1.43512	0.934512	7.02317	1.63611	2.24155	0.605439
Ms4a2	ENSMUSG00000024680	264.329	-5.38944	0.7608	2.70718e-09	5.33714e-08	-7.08391	5.85008	0	0	0	6.97272	0	12.073	0	8.27264	0.380187	0.0768833	0.342695	5.05519	0	0	0	0.024673	4.41223	9.81883	1.84589	0.0145178	0	6.78757	0.00207397	0.117777	0.115703
Gm31300	ENSMUSG00000118302	143.987	-4.46443	0.667632	2.72206e-09	5.36207e-08	-6.68696	16.5405	0	0	0.632022	13.5414	0	3.79313	0.351293	4.57181	0.412787	3.18119	3.20112	36.8748	0.579054	0.217222	0.520844	0	15.4418	25.137	114.766	0.137331	1.23897	28.8333	0.310368	1.18561	0.875239
Marco	ENSMUSG00000026390	1123.13	-1.87801	0.325896	2.74543e-09	5.40369e-08	-5.7626	18.2356	0.27224	2.61907	4.92213	12.2	1.47314	11.4455	3.34895	17.8604	3.02696	7.00803	5.90521	22.994	1.49889	3.53762	5.12494	1.20562	20.2106	25.3482	11.3353	2.93446	3.96336	17.4537	2.3284	4.36312	2.03472
Mup3	ENSMUSG00000066154	39.8005	-5.60439	0.883146	2.77057e-09	5.44872e-08	-6.34593	2.24766	0	0.018281	0.169503	1.11131	0	0.298937	0	2.3977	0	0.0272277	0	2.38451	0	0	0	0	1.7229	3.52592	1.15182	0.0120475	0	1.85509	0.00433263	0.0281044	0.0237718
Epp13	ENSMUSG00000053367	64.5698	-6.16889	0.927166	2.77875e-09	5.46034e-08	-6.65349	0.734377	0	0	0	6.24193	0	2.44228	0	4.94822	0	0	0.174424	1.45412	0	0.0994544	0.292829	0	2.02896	5.25694	9.97151	0.0196397	0	4.13479	0.0170134	0.0667505	0.0497371
Dppa3	ENSMUSG00000046323	2805.68	-2.33344	0.380211	2.79386e-09	5.48555e-08	-6.13722	151.325	65.2619	15.254	40.1019	171.09	23.6594	76.8632	16.2076	80.2026	11.9925	43.703	24.1776	182.644	24.6654	61.3565	20.8651	14.9238	113.395	215.724	56.0755	11.1292	103.753	130.915	43.5828	24.5674	-19.0154
Antxr2	ENSMUSG00000029338	6909.6	1.34738	0.25637	2.90009e-09	5.68948e-08	5.25561	17.9359	21.1591	41.496	64.0933	5.94649	65.2436	16.6417	29.4239	22.4894	42.4038	36.2923	22.8741	12.7064	26.0073	45.4971	23.5247	22.6443	15.6415	12.867	8.29403	48.8862	76.2312	14.0653	46.3601	34.4652	-11.8949
Gpr101	ENSMUSG00000036357	66.1138	-8.28476	1.25305	2.98603e-09	5.8533e-08	-6.61168	0.24286	0	0	0	0.552364	0	1.14414	0	0	0	0	0	0.104901	0	0	0	0	0.177932	0.939184	0.130022	0.00150883	0	0.411425	0.000215548	0	-0.000215548
Frrs1l	ENSMUSG00000045589	108.6	-3.011	0.47437	3.01631e-09	5.90783e-08	-6.34736	0.421261	0.0105713	0.0317826	0.0760066	0.149462	0.0214543	0.855217	0.128253	1.19963	0.0319789	0.145817	0.0285591	0.580142	0.0210276	0.0281753	0.0177093	0.0431239	0.387284	0.69329	0.687903	0.0159749	0.0237667	0.621774	0.0218218	0.0673497	0.0455279
Gas2l2	ENSMUSG00000020686	43.2957	-3.99898	0.625227	3.03844e-09	5.94635e-08	-6.39604	0.327116	0	0	0	0.40515	0	1.21404	0	0.902816	0.0863703	0.0221941	0.0291076	0.726488	0	0	0.0421015	0.0305762	0.701565	0.399657	0.108077	0	0	0.598113	0	0.03005	0.03005
Sesn2	ENSMUSG00000028893	11328.8	1.20301	0.227951	3.13345e-09	6.1273e-08	5.27751	39.5058	9.76106	28.5576	78.5658	13.3475	47.1963	45.6242	63.4384	43.0271	77.2942	84.3901	117.432	48.9415	50.1198	50.8024	78.3115	73.5244	37.0285	46.7549	17.2462	43.8631	52.0718	36.4345	40.3389	81.8509	41.512
Lrrn4	ENSMUSG00000043110	370.033	-4.223	0.624674	3.13734e-09	6.12992e-08	-6.76034	2.56524	0	0.143644	0.0907244	1.10782	0.0080555	2.89993	0.252173	2.68189	0	0.0931201	0.467959	4.39524	0.126633	0.148118	0.128306	0.00505568	5.91426	4.32076	2.26225	0.399539	0.0828534	3.26842	0.129835	0.148191	0.0183566
Bpifb9b	ENSMUSG00000067996	822.575	-6.06399	0.817582	3.146e-09	6.14185e-08	-7.41698	15.5819	0	0	0.244502	9.29249	0.0267497	18.4269	0	19.1026	0.053316	0.344049	0.515136	21.7881	0.0150302	0	0.032358	0.00980551	18.4157	15.1151	1.34529	0.0252811	0	14.8835	0.00958014	0.17131	0.161729
Sval1	ENSMUSG00000029865	197.819	-5.51698	0.781859	3.18901e-09	6.21573e-08	-7.05623	4.35778	0	0	0.380995	25.8524	0.0364819	11.3343	0	1.77749	0	0.207675	0.27899	20.1119	0	0	1.28509	0.327253	4.02323	6.47453	49.4173	0.0468363	0	15.4186	0.0119026	0.354286	0.342384
Mrgprg	ENSMUSG00000050276	418.126	-3.63088	0.549568	3.38061e-09	6.58385e-08	-6.60679	3.29119	0	0	0.397278	5.80918	0	2.25052	0	9.65593	0.56062	0.82586	0.855404	17.5476	0	0.099421	0.200516	1.56248	6.94362	8.5605	7.19633	0.415278	0.0170178	7.65686	0.0759596	0.628879	0.55292
Klk14	ENSMUSG00000044737	425.764	-2.17286	0.355447	3.44269e-09	6.69569e-08	-6.11304	27.6238	0.292521	0.0204401	2.97809	9.02656	0.150678	21.1801	1.45884	20.9099	3.00197	1.64365	3.06948	9.42571	0.187163	0.351803	0.947135	0.901165	4.04473	6.03524	3.07322	3.49388	0	12.6649	0.642355	2.00005	1.35769
Ppp3cc	ENSMUSG00000022092	773.243	-1.31772	0.245493	3.44361e-09	6.69569e-08	-5.36765	9.98898	5.35935	5.08895	3.94238	6.77241	3.51301	11.3554	4.09145	8.50815	5.3163	3.75222	3.44591	8.14912	3.5546	3.36886	2.31573	3.51962	11.7956	9.23716	16.8478	1.80062	1.68461	10.3318	3.48143	3.76909	0.287658
Ccdc146	ENSMUSG00000064280	100.967	-3.04495	0.482638	3.47986e-09	6.76072e-08	-6.30897	1.81551	0	0	0.120484	1.31517	0.230795	0.899464	0.27249	1.45676	0.313228	0.204341	0.194855	1.23762	0.125	0.133037	0.171283	0	2.15136	2.93406	1.49813	0.50798	0.161211	1.66351	0.165432	0.182383	0.0169511
Wdfy2	ENSMUSG00000014547	2932.49	1.51123	0.285593	3.51832e-09	6.82992e-08	5.29156	6.864	1.1982	7.68918	17.2151	1.33105	19.5647	9.77572	17.6189	9.61728	14.174	7.60243	9.42842	3.06333	4.30696	9.96706	6.43919	7.30051	3.50206	2.14181	1.46071	6.4222	4.47147	4.71949	7.65997	11.3969	3.73697
Clip3	ENSMUSG00000013921	466.611	-2.59196	0.417505	3.55007e-09	6.88045e-08	-6.20821	5.44645	0.0844437	0.0199037	0.63416	3.58364	1.33785	6.22718	1.78967	9.14901	0.4393	0.693213	1.32136	9.71083	1.72867	1.06132	0.557801	1.37879	11.8129	4.92864	0.852979	0.571626	0.480482	6.46396	0.754898	0.973471	0.218573
Gm7903	ENSMUSG00000096508	217.691	-5.04359	0.727964	3.56548e-09	6.90475e-08	-6.92835	1.02533	0	0	0.115116	0.187065	0	2.03794	0	2.02853	0.013423	0.0110827	0.150614	1.26431	0.066453	1.09468e-10	0.0137564	0.0107295	5.67352	3.61444	0.874278	0	0.112564	2.08818	0.0255739	0.0449603	0.0193864
Gm17455	ENSMUSG00000090439	43.7162	-5.30785	0.828861	3.61993e-09	7.00455e-08	-6.40379	3.80734	0	0	0.253311	6.41247	0.0227887	1.15331	0	2.80595	0	0	0.422925	5.17021	0	0	0	0	3.30539	3.8272	4.84346	0	1.1222	3.91567	0.16357	0.0966051	-0.0669653
Clec2m	ENSMUSG00000047720	251.247	-2.18402	0.364529	3.69502e-09	7.1441e-08	-5.99136	5.99989	4.85436	1.28704	1.34081	5.75869	0	2.60263	0.886006	7.40007	0.560836	1.25446	2.08412	6.69143	0.940137	0.216	0.520503	1.11132	5.65561	2.60227	5.47861	0.414483	0.0202332	5.27365	1.10461	1.10829	0.003686
Gm6465	ENSMUSG00000094036	47.5432	-7.88589	1.22406	3.70442e-09	7.14936e-08	-6.44243	1.55483	0	0	0	2.23826	0	1.75878	0	1.36597	0	0	0	0.578818	0	0	0	0	4.74774	2.15469	0	1.15308e-06	0	1.79989	1.64726e-07	0	-1.64726e-07
Gm28969	ENSMUSG00000102129	27.3774	-4.96616	0.798388	3.70666e-09	7.14936e-08	-6.22023	0	0	0	0	0.149061	0.217295	0.574046	0	0.394327	0	0.221951	0.0852623	8.11358	0.52264	1.76457	0.117179	0.0607456	10.0027	11.0535	1.89451	1.44209	0.307539	4.02272	0.607734	0.0693055	-0.538428
Spaca3	ENSMUSG00000053184	68.8553	-3.66848	0.572075	3.73002e-09	7.18865e-08	-6.41259	1.60102	0	0	0.165617	3.80581	0	3.32986	0.493822	5.26617	0.2537	0.378754	0.296434	3.19076	0	0	0.117971	0	1.46152	1.23115	6.78857	0	0	3.33436	0	0.243757	0.243757
Mat1a	ENSMUSG00000037798	1591.37	-2.13874	0.35971	3.78396e-09	7.28677e-08	-5.94573	8.99925	1.56396	1.19475	3.44752	5.37319	1.46707	15.964	3.09324	14.3464	2.5911	3.12574	3.91493	12.4392	1.89669	1.19092	2.63376	1.33673	7.94034	39.0929	10.4529	0.568108	1.1547	14.326	1.29089	2.87757	1.58669
Trem1	ENSMUSG00000042265	47.3407	-4.61833	0.710598	3.79913e-09	7.31013e-08	-6.49922	0.550031	0	0.0358322	0.0301648	0.232802	0.010188	0.638389	0.0066324	1.39173	0.0060733	0.0311756	0.00827042	0.744698	0.00998712	0	0.0178072	0.0385905	0.0078753	0.865035	0.412738	0.00291422	0.00956439	0.605413	0.0097837	0.0198163	0.0100326
Grap	ENSMUSG00000004837	18008.1	1.13644	0.216329	3.81603e-09	7.33679e-08	5.25329	113.957	251.882	208.372	328.121	147.7	275.209	94.603	262.84	115.095	290.671	362.697	298.6	158.477	209.18	326.289	318.439	211.078	140.117	159.327	118.466	296.665	319.792	130.968	269.627	296.064	26.4364
Zfp239	ENSMUSG00000042097	234.021	-1.9624	0.341131	3.82462e-09	7.34742e-08	-5.75262	5.23887	0.896684	1.01591	0.910562	0.96366	1.09074	4.01117	0.832585	2.98319	1.14518	0.431289	0.570006	2.27799	0.467744	0.843391	0.254006	1.02548	2.51127	4.22519	3.01592	0.736621	0.689701	3.15341	0.820113	0.738445	-0.0816682
Timd4	ENSMUSG00000055546	243.542	-2.91476	0.457671	3.8496e-09	7.38951e-08	-6.36869	4.34323	0	0.145309	0.547964	3.55124	0.282808	2.78439	0.132255	0.699162	0.112456	0.876119	0.246634	2.87473	1.13668	0.579293	0.661379	0.748985	4.45229	2.71552	6.0002	0.851523	1.21354	3.42759	0.601307	0.475113	-0.126194
Ms4a7	ENSMUSG00000024672	204.4	-1.91296	0.328144	3.90488e-09	7.48369e-08	-5.82965	2.74665	0.274785	0.296661	0.827365	3.341	0.779079	3.42417	0.670468	6.10823	0.506572	0.662272	0.865099	3.17371	0.170323	0.603161	0.973511	0.511037	1.03813	3.00399	1.78791	1.12202	0.780881	3.07797	0.575272	0.716618	0.141346
Hoxb13	ENSMUSG00000049604	523.923	-6.63745	0.832605	3.91966e-09	7.50602e-08	-7.9719	3.17815	0	0	0	7.07457	0	7.99069	0	6.61357	0	0.122991	0.692339	6.31028	0.139708	0.225077	0.0599925	0.372507	12.3343	11.6187	9.98326	0.00808498	0	8.13794	0.0532671	0.178261	0.124994
Oas1f	ENSMUSG00000053765	947.207	-1.64854	0.300203	3.92325e-09	7.50692e-08	-5.49141	13.2994	1.49186	1.2952	3.67184	18.968	2.81998	8.74829	5.7127	14.0996	3.61097	7.61045	5.98438	20.7235	2.58696	2.25993	6.02721	7.73701	28.9518	10.8096	31.0774	0.769993	4.08384	18.3347	2.18682	5.76494	3.57812
Ighv1-82	ENSMUSG00000095127	45.16	-7.81877	1.21929	3.95701e-09	7.56549e-08	-6.41258	2.46821	0	0	0	13.8465	0	6.7437	0	8.4775	0	0	0	11.8714	0	0	0	0	10.4192	9.51661	0	0	0	7.91789	0	0	0
Pkp2	ENSMUSG00000041957	786.548	1.07592	0.203896	3.98389e-09	7.61085e-08	5.27679	4.23307	2.34311	3.64353	7.68466	1.98944	5.45634	6.06068	9.06063	6.43203	13.1294	5.26881	3.90257	2.83916	3.01689	3.31667	5.32779	3.45923	2.43798	2.01038	1.77443	2.57216	5.57807	3.47215	3.70382	6.8333	3.12948
Mup20	ENSMUSG00000078672	238.347	-5.08483	0.720054	4.01099e-09	7.65654e-08	-7.06174	8.96141	0	0	0.904419	11.3531	0	4.25587	0.187635	6.49796	0.31591	0.427297	0.107272	15.1319	0	0	0	0	3.08325	6.77525	25.9177	0.0122362	0	10.2471	0.00174803	0.277505	0.275757
Pdx1	ENSMUSG00000029644	59.3549	-5.67355	0.85367	4.01638e-09	7.66074e-08	-6.64607	0.263547	0	0	0	0.558402	0	0.500794	0	1.77491	0	0.0811101	0	1.49288	0	0	0.0718009	0	0.316524	1.26045	1.40052	0.00414681	0.0139025	0.946002	0.00257848	0.0218444	0.019266
Gabrr1	ENSMUSG00000028280	362.162	-2.33145	0.386343	4.06587e-09	7.74287e-08	-6.03467	5.50633	0.773935	1.13364	0.954817	5.01868	0.931563	2.95947	0.892478	4.75009	0.972524	0.733483	0.996253	1.70179	0.657879	0.673581	1.22824	0.418424	6.08523	2.19661	9.04041	1.12127	2.17079	4.65733	1.06609	0.885175	-0.18092
Smyd1	ENSMUSG00000055027	101.344	-3.79624	0.586948	4.07013e-09	7.74485e-08	-6.46776	2.12848	0.86866	0	0.0321307	0.342508	0	1.38042	0.111144	3.5632	0.144114	0.0223775	0.156343	0.507376	0.077275	0.115807	0.0294927	0	1.2596	0.957914	0.348134	0.0360667	0	1.31095	0.15683	0.0708003	-0.0860294
Slc27a5	ENSMUSG00000030382	36.984	-7.52792	1.19365	4.13293e-09	7.85192e-08	-6.30667	0.555784	0	0	0	0	0	0.0972923	0	1.06712	0	0	0	0.691758	0	0	0	0	0.592058	0.538247	1.09823	0	0	0.580061	0	0	0
Cblif	ENSMUSG00000024682	433.948	-3.03752	0.472907	4.13095e-09	7.85192e-08	-6.42309	7.8172	1.07887	0	0.687104	14.0714	0	15.274	1.30971	12.2739	1.27668	1.47623	1.4305	8.40482	2.83324	0.0406904	1.10975	0.0140509	7.5838	7.21811	6.30505	0.871524	1.00702	9.86854	0.833049	1.04343	0.210383
Abca16	ENSMUSG00000051900	16.6444	-4.63604	0.81304	4.37945e-09	8.30715e-08	-5.70211	0.528088	0	0	0	0.108802	0	0.227488	0.00748917	0.407252	0.0205736	0	0.00673577	0.0438893	0.0225454	0	0	0	0.0177056	0.0476659	0.0918374	0	0	0.184091	0.00322077	0.00497122	0.00175045
Bpifb4	ENSMUSG00000074665	44.4576	-4.59198	0.719629	4.39969e-09	8.3388e-08	-6.38104	1.05744	0	0	0	0.626586	0	1.33682	0	0.606443	0.1485	0.042632	0.056328	1.34451	0	0.0417005	0	0	0.708306	1.67699	0.873033	0.00653089	0	1.02877	0.0068902	0.0353514	0.0284612
Zdhhc14	ENSMUSG00000034265	1299.83	1.28434	0.2481	4.40308e-09	8.3388e-08	5.17669	4.01116	7.34587	10.12	10.0666	2.86441	13.3263	4.58616	9.47614	4.99018	14.7627	13.7505	13.7065	6.51069	8.85414	11.4729	8.87479	5.39305	5.65238	3.30168	4.19255	16.7608	12.2734	4.51365	11.4505	10.8615	-0.589019
9330182O14Rik	ENSMUSG00000094112	28.355	-3.51068	0.560521	4.41464e-09	8.35413e-08	-6.26325	0.385187	0	0	0.0365005	0.524817	0.0927979	0.200014	0.0906518	1.10304	0.0922337	0.0668683	0.0125576	0.389872	0.0757293	0.100724	0.0434888	0.049422	0.714895	0.753325	1.55829	0.0878981	0.0442304	0.70368	0.0573399	0.0559604	-0.00137953
Eaf2	ENSMUSG00000022838	499.821	-1.44144	0.270706	4.52427e-09	8.54814e-08	-5.32475	15.5274	6.13478	1.76521	7.97627	22.1747	2.94091	14.5447	4.83223	18.6302	7.20675	4.82432	5.68775	16.9505	5.16108	5.72463	5.20735	4.49036	19.413	8.82185	19.0727	6.79544	4.10177	16.8919	4.66055	5.74643	1.08589
Col20a1	ENSMUSG00000016356	394.713	-2.89971	0.453492	4.53847e-09	8.56823e-08	-6.39418	1.55636	0.573871	0	0.140669	1.16971	0.642124	5.86555	0.537046	3.47428	0.0368726	0.359848	0.234914	2.70254	0.54389	0.28995	0.336507	1.12851	3.14663	2.78141	3.01705	0.364401	0.0184042	2.96419	0.34752	0.396339	0.0488187
Gm52991	ENSMUSG00000118498	13.5597	-6.22127	1.06455	4.55963e-09	8.60143e-08	-5.84403	0.167453	0	0	0	0.681473	0	0.262724	0	0.134535	0	0	0	0.529635	0	0	0	0	1.11434	2.03681	0.395663	0.0134617	0	0.665329	0.0019231	0	-0.0019231
Tmc3	ENSMUSG00000038540	139.946	-1.95558	0.344084	4.63148e-09	8.73011e-08	-5.68346	0.709856	0	0	0.271301	0.685314	0.140091	0.536047	0.33327	1.59579	0.170478	0.19341	0.168281	1.53035	0.48554	0.240073	0.277977	0.277731	0.504188	1.48952	0.991931	0.313572	0.0953705	1.00537	0.182092	0.241778	0.0596857
Cd209f	ENSMUSG00000051906	77.6007	-6.45017	0.980073	4.64085e-09	8.74093e-08	-6.58132	2.80925	0	0	0	3.44215	0.0154613	1.01596	0	0.995371	0	0	0	1.76956	0	0	0.00483517	0.226013	8.69805	2.05636	0.68282	0.0152778	0	2.68369	0.00439131	0.0329784	0.0285871
Slc22a2	ENSMUSG00000040966	95.7232	-5.76511	0.841015	4.66368e-09	8.77706e-08	-6.85494	2.85666	0	0	0	0.805547	0.267656	0.760766	0	0.247246	0.00855308	0.167886	0.0464267	1.94019	0.0790312	0.120306	0	0	2.20611	0.787721	2.50336	0.00813186	0	1.51345	0.0678751	0.0318379	-0.0360372
Cntnap3	ENSMUSG00000033063	267.641	-2.27119	0.380701	4.71705e-09	8.87056e-08	-5.96582	2.54029	0.303838	0	0.108887	1.59678	0.531551	2.15392	0.314001	0.848243	0.610662	0.265781	0.44612	0.802062	0.294022	0.263944	0.163871	0.304905	1.16219	2.35912	1.67812	0.181156	0.35671	1.64259	0.275889	0.316318	0.0404294
Gm15056	ENSMUSG00000082976	1649.21	1.48214	0.284462	4.72775e-09	8.88373e-08	5.2103	35.6719	210.466	127.09	198.527	44.4963	170.704	48.2653	123.851	42.2568	159.748	207.227	106.508	54.4529	194.727	251.504	83.9713	83.4559	49.4005	52.7741	63.1864	226.008	214.721	48.813	199.317	137.613	-61.7042
BC051142	ENSMUSG00000057246	1079.28	1.00818	0.19057	4.74812e-09	8.91505e-08	5.29033	12.4106	39.5633	22.2077	32.4803	9.76702	38.2256	13.2625	27.9932	19.8156	24.4344	33.7663	20.8062	13.6098	27.4801	37.9888	18.9199	17.6171	11.6026	10.2864	11.2913	43.2894	35.2544	12.7557	34.8585	25.1453	-9.71314
Gngt1	ENSMUSG00000029663	72.7653	-4.2912	0.661051	4.80631e-09	9.01727e-08	-6.49149	3.71728	0.0685339	0.0299	0.163843	1.12447	0.0943353	2.577	0.106301	1.11885	0.0578016	0.153382	0.0359908	1.5512	0.0399587	0.102951	0.169746	0.0342947	0.370552	0.50697	6.93968	0.0174988	0	2.23825	0.050454	0.103051	0.0525973
Bean1	ENSMUSG00000031872	63.983	-3.7983	0.596254	4.83837e-09	9.06618e-08	-6.37027	0.183844	0.0268734	0.0164689	0.0336269	0.538984	0.0473165	0.897129	0.0185102	0.0231514	0.0564996	0.0726709	0.0226778	0.545675	0.0967514	0.0261592	0.055562	0.041717	1.13182	1.5948	0.731735	0.0114893	0.00888073	0.705891	0.0334199	0.0430378	0.00961784
Enpep	ENSMUSG00000028024	1731.28	-1.33522	0.251092	4.83992e-09	9.06618e-08	-5.31766	16.1548	3.49951	0.888491	4.31353	3.4684	1.5055	10.246	3.58071	17.2482	2.82925	3.99762	4.66158	7.9571	8.01099	3.40324	3.59237	3.67033	12.7256	12.9293	7.71795	3.75573	8.69198	11.0559	4.25078	3.80649	-0.444292
Serpinb7	ENSMUSG00000067001	3423.97	1.42765	0.276101	4.86583e-09	9.10763e-08	5.17076	33.973	36.2942	27.0621	79.4055	17.1799	31.0244	10.6474	42.5665	27.5987	75.6424	66.7843	42.3674	20.1619	11.2913	41.5176	46.5526	43.2296	22.818	25.6202	12.5272	44.5206	48.8509	21.3158	34.3659	56.6498	22.2839
Dnah11	ENSMUSG00000018581	441.443	-2.94985	0.466249	4.88644e-09	9.13908e-08	-6.32676	0.954804	0.0367671	0	0.0703276	0.544255	0	1.65672	0.118408	2.39599	0.484188	0.0786091	0.117958	0.378144	0.061513	0.0530127	0.156377	0.0281265	1.63307	1.23813	1.23102	0.0782351	0.10119	1.25401	0.0472454	0.150571	0.103325
5730522E02Rik	ENSMUSG00000032985	47.3413	-2.01193	0.348253	4.99212e-09	9.32224e-08	-5.7772	5.81156	0	1.62514	0.785184	3.30092	0.0883327	3.65711	0.540359	3.73665	0.407526	0.646699	1.06934	3.80205	0.577515	1.08483	1.41895	0.7831	3.1513	2.9757	1.61601	0.340279	0.103669	3.50641	0.54568	0.807309	0.261629
Sprr2c-ps	ENSMUSG00000103221	22.9053	-5.2591	0.902186	5.12237e-09	9.55806e-08	-5.82928	2.01942	0	0	0	4.99176	0	2.20251	0	3.09466	0	0	0.9148	7.87392	0	0.262977	0.207945	0	12.3551	2.16079	12.8551	0	0	5.94417	0.0375681	0.160392	0.122824
Slc25a54	ENSMUSG00000027880	30.2863	-4.7831	0.78967	5.23969e-09	9.76771e-08	-6.05708	0.539421	0	0	0	0.586293	0.0109868	0.0760837	0	0.620094	0.035013	0.0854002	0	0.6112	0.0429129	0.0619803	0.0156539	0	1.02886	1.05427	0.654644	0.0785325	0.0943765	0.646358	0.0412556	0.0194382	-0.0218174
Defa29	ENSMUSG00000074437	119.491	-6.07496	0.864128	5.29081e-09	9.84943e-08	-7.03015	12.424	0	0	0	21.9077	0	8.95376	0	22.4675	0.169301	0	0.0981312	20.2478	0	0	0.982239	0	16.3724	1.08562	8.33108	0	0	13.9737	0	0.178524	0.178524
Adgrl4	ENSMUSG00000039167	450.212	-1.25798	0.238997	5.36735e-09	9.97648e-08	-5.26359	24.276	11.2743	4.0812	8.1049	15.3762	8.62272	15.2263	6.49895	30.6854	10.2599	6.85741	6.67629	27.2499	5.8038	7.62058	5.18237	8.87781	22.4584	17.3188	9.6396	6.22495	3.62724	20.2788	6.75069	7.49395	0.743257
Tgm4	ENSMUSG00000025787	70.3715	-2.77633	0.46564	5.42776e-09	1.00732e-07	-5.9624	0.776471	0.0688755	0.0848558	0.321718	1.54512	0.386219	2.26845	0.125541	0.903503	0.113853	0.140835	0.123109	1.61743	0	0.466357	0.51524	0.422102	3.68088	1.05802	2.71987	0.0810492	0.0360507	1.82122	0.160487	0.251771	0.0912844
Cd207	ENSMUSG00000034783	625.835	-7.37278	0.954743	5.49063e-09	1.01699e-07	-7.72227	7.99093	0.00779728	0	0	14.2474	0	16.5192	0	19.7576	0.0391404	0.0137098	0.633654	16.5963	0.0213898	0	0.0312053	0	15.2312	12.3413	20.6245	0.289867	0	15.4136	0.0455792	0.10253	0.0569508
Scart1	ENSMUSG00000025461	133.492	-5.98436	0.871815	5.49257e-09	1.01699e-07	-6.86426	0.637157	0	0	0.041291	0.28423	0	2.6566	0	1.19814	0	0	0.060244	3.58133	0	0	0.00654714	0	2.53903	0.204033	0.420998	0.00273709	0	1.44019	0.000391013	0.0154403	0.0150493
Ncald	ENSMUSG00000051359	280.16	-1.55867	0.292149	5.48519e-09	1.01699e-07	-5.33518	2.27208	1.64662	0.526146	1.16386	3.006	0.959887	4.42408	1.9708	4.17036	0.806192	1.08632	0.851264	2.12151	1.27478	0.718932	1.27298	1.03283	3.98702	5.96149	4.01736	0.272225	0.301646	3.74499	0.814319	1.16918	0.354858
AU021092	ENSMUSG00000051669	269.238	-2.68532	0.43528	5.64294e-09	1.04323e-07	-6.16918	3.98205	0.346083	0.0108804	0.803639	9.03433	0.0249123	8.43307	1.00407	2.57239	0.756312	1.55333	0.186879	7.55243	0.413006	1.24741	2.05341	0.537949	10.1476	5.09503	6.00135	0.317168	0	6.60229	0.337065	0.985085	0.64802
Fnip1	ENSMUSG00000035992	477.048	1.06378	0.20192	5.7764e-09	1.06708e-07	5.26831	1.86812	0.631673	1.22886	2.50463	0.801764	2.00406	2.26571	2.03934	1.1296	2.96164	1.23422	1.02676	0.579491	0.855669	0.816405	1.22182	1.47914	0.518699	0.639976	0.284829	1.09117	0.86204	1.01102	1.06998	1.78108	0.711098
Cfap69	ENSMUSG00000040473	66.9399	-3.24148	0.524401	5.78846e-09	1.0684e-07	-6.18129	0.664612	0	0	0.114607	1.61775	0	1.13303	0.21916	1.16803	0.0684396	0.173365	0.11257	0.518291	0.352413	0	0.184736	0.0107964	0.949543	2.62102	1.59331	0.025935	0	1.2832	0.0540497	0.126239	0.0721895
Gm9113	ENSMUSG00000102169	27.8205	-6.9472	1.1361	5.84523e-09	1.07731e-07	-6.11497	1.27695	0	0	0	2.00036	0	1.83058	0	2.4828	0	0	0	0.982778	0	0	0	0	0.519768	0.550957	0	0	0	1.20552	0	0	0
Galntl6	ENSMUSG00000096914	80.4316	-2.96046	0.458252	6.09534e-09	1.12169e-07	-6.46033	0.485851	0.0437691	0.0278613	0.0840524	0.898103	0.0951382	1.31218	0.0339757	2.28306	0.0914031	0.156717	0.0493506	0.531264	0.0439985	0.297656	0.148552	0.0579232	0.306496	0.566048	0.526744	0.0544551	0.370147	0.863719	0.133289	0.0888534	-0.0444358
1700001F09Rik	ENSMUSG00000095384	30.9589	-7.29195	1.18178	6.23692e-09	1.14643e-07	-6.17029	1.10254	0	0	0	1.23598	0	1.84064	0	0	0	0	0	2.34007	0	0	0	0	0.514717	1.39675	3.60067	0.0248492	0	1.50392	0.00354988	0	-0.00354988
Psd3	ENSMUSG00000030465	2825.53	1.30646	0.255635	6.23931e-09	1.14643e-07	5.11065	11.221	7.09615	9.34778	23.8029	4.17676	18.8364	6.37861	19.1397	10.3709	19.28	12.0974	11.6156	4.39174	6.05595	16.5405	10.3275	5.86646	4.97309	6.08982	2.08244	14.429	20.7981	6.21054	13.3006	14.5899	1.28936
Nppc	ENSMUSG00000026241	844.471	-1.65306	0.303024	6.51944e-09	1.19516e-07	-5.45523	19.6009	21.5421	11.7949	8.80145	18.4859	16.7173	11.8118	7.51946	27.1602	10.871	8.20415	6.87146	24.9807	8.38762	11.7432	5.22064	6.08625	32.353	40.3204	37.7199	13.7774	12.1448	26.5541	13.7296	7.65348	-6.07612
Syt4	ENSMUSG00000024261	184.826	-5.12365	0.753544	6.52929e-09	1.19606e-07	-6.7994	0.9946	0	0	0.122695	1.29369	0	1.86392	0	1.82965	0	0.00931885	0.0974843	1.93359	0	0.0140838	0.0159106	0	2.33322	0.958223	1.41608	0.00643835	0	1.57787	0.00293174	0.0350584	0.0321266
Apobec2	ENSMUSG00000040694	159.664	-4.14939	0.616523	6.58219e-09	1.20483e-07	-6.73031	5.72278	0.118701	0.103955	0.321398	3.42248	0.523786	3.64249	0.0464414	2.92261	1.03482	0.134644	0.138481	4.47503	0	0.314335	0.085128	0	3.66315	2.89936	6.80335	0.178732	0	4.19391	0.177073	0.251558	0.0744857
Shank1	ENSMUSG00000038738	119.035	-1.21113	0.233684	6.5907e-09	1.20547e-07	-5.18276	0.343705	0.0615594	0.185472	0.144548	0.203457	0.08781	0.450843	0.145737	0.384271	0.147666	0.146725	0.0652853	0.331093	0.0639769	0.0310958	0.0666519	0.16185	0.296101	0.279778	0.335195	0.106077	0.0415927	0.328055	0.0825119	0.125495	0.0429828
Lat2	ENSMUSG00000040751	76.9514	-2.40714	0.40731	6.67817e-09	1.22054e-07	-5.90984	1.43559	0.692855	0.759581	0.988358	2.23934	0	3.40515	0.210205	2.26631	0.300993	0.348022	0.365969	2.47975	0.39034	0.233428	0.40257	0.632339	3.88494	4.1765	1.06386	0.681977	0.629882	2.61893	0.484009	0.464065	-0.0199441
Gm20789	ENSMUSG00000113354	67.3907	-4.7369	0.698242	6.82471e-09	1.24638e-07	-6.78404	0.693939	0	0	0.0167884	0.384787	0.1186	0.915318	0	1.21233	0	0.0171872	0.0554449	0.26955	0.00695547	0.0324773	0	0.0265835	0.700832	0.132667	0.221385	0	0	0.566351	0.0225761	0.016572	-0.00600415
Lrrc34	ENSMUSG00000027702	159.531	-2.64027	0.434947	7.14178e-09	1.30329e-07	-6.07034	1.35314	0.0543697	0	0.450649	2.11909	0	3.07747	0.4867	3.30328	0.415287	0.460717	0.595654	4.57026	0.615184	0.950729	0.323469	0.0435963	4.58517	1.15647	1.82709	0.266301	0.0487828	2.74899	0.276481	0.396582	0.120101
Tecta	ENSMUSG00000037705	229.448	-3.38533	0.532179	7.15244e-09	1.30425e-07	-6.36126	0.34519	0	0	0	0.656908	0	1.56272	0.0900072	0.720623	0.0859313	0.224459	0.369778	1.23346	0.0121298	0.00750625	0.257468	0.058737	1.00369	3.58898	3.17707	0.0365662	0	1.53608	0.00802888	0.155197	0.147168
Prrt4	ENSMUSG00000079654	63.834	-6.13029	0.936332	7.41768e-09	1.35159e-07	-6.54714	0.50922	0	0	0.0523111	0.105595	0	0.73499	0	1.53947	0.0105442	0	0	0.771665	0.00867188	0	0	0	0.78649	0.877762	0.0646049	0	0	0.673725	0.00123884	0.00897933	0.00774049
Trim38	ENSMUSG00000064140	72.8591	-5.25173	0.764336	7.53626e-09	1.37216e-07	-6.87097	0.751893	0	0	0	1.71128	0.369292	1.51187	0	2.0933	0.00950838	0.0839399	0.243878	1.65946	0	0.0217404	0.011233	0	2.40623	1.22007	0.827941	0.00907009	0.0304336	1.52276	0.0615052	0.0497941	-0.0117111
4933409G03Rik	ENSMUSG00000053896	12.6377	-6.19927	1.07049	7.54933e-09	1.3735e-07	-5.79105	0.191983	0	0	0	1.81859	0	0.919719	0	0.543507	0	0	0	0.678677	0	0.0725608	0	0	0.379648	0.468178	0.142041	0.08891	0	0.642793	0.0230673	0	-0.0230673
Eml1	ENSMUSG00000058070	698.62	-1.84121	0.331183	7.69776e-09	1.39944e-07	-5.55948	6.42332	0.573342	1.33112	0.821067	2.39265	2.4352	6.97484	1.57639	8.33103	1.39047	1.29498	1.199	7.01975	0.991908	1.21132	0.867603	3.5751	9.75205	4.28142	2.60667	0.752517	0.825684	5.97272	1.16016	1.53209	0.371932
Cd68	ENSMUSG00000018774	1877.32	1.20448	0.236147	7.71648e-09	1.40073e-07	5.10055	7.97987	34.7225	35.1215	42.028	13.3779	42.3308	15.6145	33.2349	17.5526	48.4226	65.4314	43.6947	32.6826	46.6723	60.7136	50.3879	42.4663	25.2502	27.7747	22.8184	62.6197	70.8558	20.3813	50.4337	46.5237	-3.91006
Cacna1b	ENSMUSG00000004113	2482.21	1.7293	0.323828	7.73101e-09	1.40231e-07	5.34019	14.5228	1.33138	11.8804	26.6192	3.51024	18.2909	13.5788	25.1418	11.4755	25.5511	21.9661	24.8325	6.45238	14.5429	12.5912	21.2905	16.1683	6.58341	7.33129	1.17536	9.44006	8.62482	8.07873	10.9574	23.0814	12.124
Bves	ENSMUSG00000071317	166.405	-1.55758	0.296811	7.80136e-09	1.41294e-07	-5.24771	1.741	0	0.238752	0.804088	2.00433	1.36443	1.70127	0.476209	2.50864	0.895399	0.838525	0.423203	3.13984	0.531182	0.624121	0.807891	0.814064	1.98376	3.7194	1.79014	0.572358	1.35416	2.32355	0.669286	0.722768	0.0534819
Rarres1	ENSMUSG00000049404	4853.87	-1.22564	0.231572	7.8246e-09	1.41608e-07	-5.29269	71.1591	6.80234	14.2142	29.6709	104.831	9.14462	90.1393	23.4374	115.978	34.8137	66.2322	59.8913	117.813	55.1251	24.8574	32.1139	53.8882	114.552	125.524	86.0433	37.5433	12.0105	103.255	22.8139	42.8639	20.05
Slc8b1	ENSMUSG00000032754	734.587	1.06416	0.206489	7.90584e-09	1.42971e-07	5.15357	3.12847	2.72571	6.30872	6.46951	1.01493	3.70006	4.50654	5.66458	3.5203	7.69247	7.63973	7.181	4.31171	4.73235	8.66471	5.603	6.09287	4.00202	2.93564	2.73671	8.44904	8.95716	3.26954	6.21968	6.62045	0.400775
Sftpa1	ENSMUSG00000021789	1667.58	-1.80335	0.327553	8.10697e-09	1.46498e-07	-5.50553	22.8219	4.08629	0	12.3366	31.7401	0.463554	35.0427	3.71365	38.0547	19.3547	12.6357	10.8548	58.3329	1.88062	1.65615	10.9052	13.5956	54.0996	51.6166	76.257	3.38247	0.573582	45.9957	1.72038	11.9137	10.1934
Bpifb5	ENSMUSG00000038572	661.702	-7.41241	0.938406	8.19331e-09	1.47947e-07	-7.89894	10.47	0	0	0	15.7872	0.0100466	10.708	0	10.8365	0	0.275638	0.330474	22.0204	0.0589098	0	0.484807	0	12.2661	24.5554	10.8535	0.0518425	0.0387802	14.6871	0.022797	0.155846	0.133049
Mmp13	ENSMUSG00000050578	588.76	-4.09268	0.613661	8.21843e-09	1.48289e-07	-6.66928	12.4841	0	0	0.585706	4.55635	0.00575731	1.65834	0.547833	5.02369	0.673453	0.246919	0.601184	6.25674	0.0225916	0.681265	0.056208	0.00728778	3.22916	8.53515	14.8427	0.0162381	0.021727	7.07328	0.106797	0.38837	0.281573
Ctrb1	ENSMUSG00000031957	895.532	-3.87254	0.596016	8.45428e-09	1.52431e-07	-6.49738	40.3474	0	0	6.27741	39.3399	3.79805	21.1838	0	40.5915	1.33466	2.52407	3.30566	71.9398	0.21387	46.2894	0.56046	4.04051	49.1975	48.6011	34.8705	0.119498	0.227729	43.259	7.2355	2.57754	-4.65796
Chodl	ENSMUSG00000022860	200.777	-2.9081	0.47105	8.66759e-09	1.56159e-07	-6.17366	1.74542	0.08047	0.16874	0.453451	3.73368	0.562885	3.40477	0.470298	2.21352	0.672293	0.35276	0.378642	5.95654	0.254796	0.462391	0.164919	0.130586	5.12278	0.895121	0.751759	0.230658	0.22794	2.97795	0.283983	0.374707	0.0907243
Zpld2	ENSMUSG00000073747	528.542	-2.03807	0.353127	8.80032e-09	1.58405e-07	-5.77149	4.09172	4.52307	0.808663	0.828679	4.29123	2.5649	5.84417	2.28901	8.73525	3.69002	1.44593	0.754898	7.66279	0.314263	1.04045	0.925713	0.942761	7.59226	8.52551	6.27801	1.23258	1.63369	6.62762	1.73109	1.55386	-0.177229
Gpx3	ENSMUSG00000018339	24149.6	-1.32787	0.254739	8.8054e-09	1.58405e-07	-5.21267	461.245	175.207	77.5009	94.7853	340.183	141.956	596.684	225.51	579.49	150.472	176.781	54.6915	463.596	31.0407	41.6613	212.089	193.36	383.31	375.231	367.776	40.6442	23.7559	445.939	75.9666	158.241	82.2746
Olfr1358	ENSMUSG00000107822	29.5932	-6.91126	1.14808	8.88936e-09	1.59796e-07	-6.01983	0.711127	0	0	0	0.882776	0	0.955697	0	0.97162	0	0.0219486	0	1.83102	0	0	0	0	2.60009	1.4334	0	0	0	1.17322	0	0.00313551	0.00313551
Sbp	ENSMUSG00000024128	526.716	-5.90306	0.833779	8.90282e-09	1.59918e-07	-7.07989	23.2127	0	0	0.661331	30.3474	0.0474753	25.8928	0	22.7022	0	0.157231	1.65097	45.6413	0.294651	0.183218	0.105614	0.0658887	41.4891	24.8177	10.3224	0.0431494	0.208764	28.0532	0.111037	0.377291	0.266254
Fam160a1	ENSMUSG00000051000	4704.31	1.09751	0.214233	8.95419e-09	1.60721e-07	5.12298	23.5333	8.30652	16.8308	36.8188	5.88149	35.6232	22.428	35.4161	22.8685	39.0653	22.0842	20.7582	10.3143	19.0891	25.057	17.0648	13.8673	10.3481	8.75511	5.21941	16.4592	25.6119	13.6685	20.9968	26.4392	5.44242
Crispld2	ENSMUSG00000031825	755.245	-2.08948	0.361242	9.14431e-09	1.63889e-07	-5.78417	3.38428	0	3.01606	0.500894	3.28935	3.27487	7.97301	1.35695	9.72939	1.08789	1.43372	1.07732	7.46406	2.03102	0.883976	1.26963	5.64996	9.51232	9.77078	6.56077	3.25184	0.808737	7.21049	1.89521	1.76805	-0.127163
Rpl19-ps3	ENSMUSG00000115737	63.1486	-2.35142	0.403028	9.17546e-09	1.64325e-07	-5.83437	1.47385	0.080259	0.366274	0.143748	1.35205	0.81764	1.05089	0.327632	2.63091	0.211117	0.248682	0.38327	0.9572	0.263751	0.0271619	0.0984964	0.663735	2.60673	1.34595	1.19932	0.337716	0.134477	1.57711	0.289611	0.296669	0.00705719
H2-M10.5	ENSMUSG00000037246	604.329	-5.41625	0.776069	9.26326e-09	1.65774e-07	-6.97908	9.31796	0	0	0.563022	20.4597	0	14.051	0	21.5521	0.0439541	0.154726	0.491321	17.0038	0.0720328	0	1.00314	0.0160731	17.0165	26.6323	6.71797	0.0497954	0.0240106	16.5939	0.0208341	0.324605	0.303771
Ighg2b	ENSMUSG00000076613	415.495	-4.17297	0.616475	9.44586e-09	1.68916e-07	-6.76909	0.956554	2.99447	0.209767	0.624313	3.83859	0.0421602	3.61321	0.337548	10.8223	0.796067	0.487487	0.227924	5.42058	1.01494	5.34199	0.332109	0.152677	8.24205	43.8366	2.69988	3.08417	2.15667	9.92872	2.1206	0.422589	-1.69801
Elfn2	ENSMUSG00000043460	203.474	-5.29585	0.778581	9.72387e-09	1.73758e-07	-6.80192	2.47447	0	0	0.075151	0.158763	0.00287722	2.5417	0	4.51748	0	0.0243943	0.0364092	1.00586	0	0	0.00793342	0	0.776133	0.395247	0.185687	0.475111	0	1.50692	0.068284	0.0205554	-0.0477286
Asb9	ENSMUSG00000031384	57.5438	-7.02785	1.14522	9.77659e-09	1.74571e-07	-6.13669	2.39569	0	0	0	2.13634	0	1.017	0	6.50324	0	0.0599466	0	3.11226	0	0	0	0	0.667407	1.5671	0.0103847	0.00917108	0	2.17618	0.00131015	0.00856379	0.00725364
CK137956	ENSMUSG00000028813	112.226	-3.79498	0.590985	9.95518e-09	1.77364e-07	-6.42145	1.72407	0	0	0.183239	1.59531	0.0202366	1.27385	0	3.00708	0.0402325	0.0249068	0.154593	1.39824	0.066135	0.0656712	0.0283248	0.319734	2.15842	1.329	0.796807	0	0	1.66035	0.0217204	0.10729	0.0855696
Arnt2	ENSMUSG00000015709	3634.67	1.018	0.197262	1.01819e-08	1.81269e-07	5.16065	13.3834	10.3257	11.7012	30.061	7.48694	20.1049	18.6645	28.0168	25.58	29.4647	25.795	22.608	7.50683	12.9018	19.176	14.2714	18.0303	10.0029	9.75044	9.76711	17.4477	17.399	12.7678	15.5795	24.0353	8.45585
Rsad2	ENSMUSG00000020641	1276.51	-1.8293	0.332031	1.04117e-08	1.85224e-07	-5.50943	18.5362	1.91505	1.81817	1.40174	6.62931	1.27959	12.8592	2.44596	6.56289	3.01513	2.31922	1.13778	8.67394	0.509855	1.38319	2.20771	4.41591	7.28718	3.83697	11.637	0.921447	2.01178	9.50283	1.40558	2.42049	1.01491
Fgf7	ENSMUSG00000027208	92.9287	-1.99904	0.361703	1.04732e-08	1.85906e-07	-5.52676	3.83098	0.0146308	0.0665764	0.596645	0.963197	0.711384	2.02195	0.472853	0.982162	0.396555	0.233747	0.415695	1.53575	0.56964	0.153961	0.462085	0.253994	1.10392	2.62283	1.31053	0.998087	0.377744	1.79641	0.413146	0.40451	-0.00863583
Ugt8a	ENSMUSG00000032854	186.195	-3.35927	0.537619	1.06238e-08	1.88439e-07	-6.24843	3.9468	0	0	0.296627	1.24703	0.0039989	3.517	0.182561	1.40122	0.186278	0.101061	0.216361	1.06247	0.0157162	0.242623	0.0166139	0	1.86514	0.875908	0.457295	0	0.00747708	1.79661	0.038545	0.142786	0.104241
Zim1	ENSMUSG00000002266	33.6876	-2.97793	0.494927	1.06781e-08	1.89263e-07	-6.0169	0.0610217	0.00886045	0.0464501	0.0305402	0.184574	0.0243469	0.264769	0.0129165	0.330956	0.0237842	0.0158367	0.020897	0.10219	0.0122633	0.18828	0.034437	0.0361056	0.122118	0.196776	0.454639	0.0194612	0.0182866	0.214631	0.0454212	0.024931	-0.0204902
Nmu	ENSMUSG00000029236	70.9432	-6.29523	0.980765	1.06995e-08	1.89503e-07	-6.41869	3.03892	0	0	0	2.47619	0	6.22431	0	9.34817	0.368257	0	0	7.14717	0	0	0	0	3.13227	1.79588	0.278561	0	0	4.18018	0	0.0526081	0.0526081
Gabrq	ENSMUSG00000031344	85.2683	-5.13925	0.757473	1.07161e-08	1.89656e-07	-6.78474	1.08426	0	0.00518369	0.00733183	0.401194	0	0.353828	0	0.757929	0.00357719	0.160881	0.024095	0.542885	0.0117737	0.0111531	0.0135638	0	2.50095	0.447504	0.498804	0.00336409	0.00556985	0.82342	0.00529206	0.0299213	0.0246292
Lrrc10b	ENSMUSG00000090291	164.424	-2.32598	0.398191	1.07633e-08	1.90352e-07	-5.84137	2.27301	0.01087	0.118661	0.258654	1.34578	0.0527214	2.3574	0.344167	5.86332	0.827262	0.540067	0.758112	1.99303	0.250775	0.293941	0.16968	0.183149	1.94977	2.59008	1.76518	0.102826	0.706183	2.5172	0.219425	0.440156	0.22073
Gstm6	ENSMUSG00000068762	1347.21	-1.4725	0.2846	1.09321e-08	1.93196e-07	-5.17393	32.3002	28.6134	8.18815	13.8982	33.1752	6.28159	26.2091	6.92605	23.5805	12.2252	20.1808	15.0004	44.4192	19.2589	12.5386	11.3683	7.86564	48.9611	62.8829	34.2792	16.4762	15.8284	38.2259	15.3122	12.4949	-2.81725
Ppp1r16b	ENSMUSG00000037754	2143.51	1.23906	0.245708	1.09918e-08	1.94107e-07	5.04282	4.16911	2.4484	9.63725	12.1649	2.02088	7.7695	7.3812	11.0018	7.57394	8.91957	8.21221	8.38017	2.72158	3.33352	6.0497	4.68066	4.94676	3.41123	2.74247	1.48383	5.17752	5.44413	3.93803	5.69429	8.32945	2.63516
Cnn1	ENSMUSG00000001349	846.025	-6.25935	0.844785	1.10563e-08	1.94973e-07	-7.4094	7.38444	0	0	0.100549	17.4902	0.368718	23.9031	0	18.9266	0.0390483	0.299307	1.57147	39.6663	0.0278	0.0271372	0.452874	0	16.4963	7.32527	35.3402	0.0405265	0.0750678	20.8165	0.0770357	0.351892	0.274857
Lgals3	ENSMUSG00000050335	2110.83	-1.24124	0.241065	1.1057e-08	1.94973e-07	-5.14897	32.9425	12.1524	11.5019	12.7523	48.4976	11.5409	32.1826	12.2337	37.3063	19.0242	24.6311	21.7598	65.0926	7.95586	17.8472	24.2835	43.5711	57.191	87.5649	73.821	17.9568	16.2522	54.3248	13.601	22.608	9.00692
Dipk1c	ENSMUSG00000047992	46.2803	-3.78675	0.616257	1.12363e-08	1.97989e-07	-6.14475	0.930051	0	0.049233	0.0473608	0.296319	0.0192956	0.247877	0	0.84082	0.0645975	0.0507574	0	1.42088	0	0	0.158929	0.0281805	1.45803	0.928688	0.311782	0.02098	0	0.804306	0.0127869	0.0499751	0.0371881
BC051665	ENSMUSG00000042243	67.1646	-6.16803	0.928243	1.13843e-08	2.00325e-07	-6.64485	1.35617	0	0	0	2.96887	0	1.28317	0	3.07081	0	0.0159901	0.169346	2.93628	0	0	0	0	1.4115	2.11923	0.216331	0	0	1.92029	0	0.0264767	0.0264767
Gm5886	ENSMUSG00000108106	40.9702	-7.25086	1.1757	1.15304e-08	2.02578e-07	-6.16726	0.98662	0	0	0	6.28157	0	0.23435	0	0.713658	0	0	0	6.94877	0	0	0.0780046	0	0.230148	1.45232	4.76683	0	0	2.70178	0	0.0111435	0.0111435
Sds	ENSMUSG00000029597	351.261	-4.67117	0.666253	1.16701e-08	2.04733e-07	-7.0111	3.37911	0	0	0.852541	4.18881	0.349977	10.2265	0.158971	6.98017	1.10161	0.483119	0.0981307	8.67417	0.742315	2.1264	0.210496	0	27.2832	16.4998	27.446	0.144549	0.0575181	13.0847	0.48868	0.414982	-0.0736979
Krt28	ENSMUSG00000055937	90.2281	-4.44427	0.694783	1.176e-08	2.06159e-07	-6.39664	1.18128	0	0	0	0.812706	0	3.81561	0.0527877	0.470956	0.0966761	0.265696	0.0834422	2.30642	0.0400524	0.0760718	0.0437953	0.0274425	1.37433	6.38463	0.230664	0.133785	0	2.07207	0.0357013	0.0814056	0.0457043
Prss52	ENSMUSG00000021966	18.6728	-6.70501	1.13888	1.17816e-08	2.06385e-07	-5.88738	0.603381	0	0	0	1.00889	0	0.822344	0	0.310092	0	0	0	2.16671	0	0	0	0	0.0541686	0.15659	0.592783	0	0	0.71437	0	0	0
Krt36	ENSMUSG00000020916	300.396	-3.57763	0.564075	1.179e-08	2.06385e-07	-6.34247	8.94323	0.167475	0	0.704061	4.8505	0.176522	4.57147	1.42948	7.49925	0.0467493	0.122178	0.112755	6.59699	0.09586	0	0.959445	0.0886521	9.20358	4.12304	5.23841	0.230323	0.113419	6.37831	0.111943	0.494759	0.382817
Actr3b	ENSMUSG00000056367	318.883	-2.30914	0.399263	1.19397e-08	2.08702e-07	-5.78351	8.4504	2.02348	3.27693	1.40608	5.9631	0.749045	7.61987	1.42124	1.35875	0.662908	0.993436	1.98328	10.0378	0.927045	1.30349	1.86616	0.314542	5.28035	8.48049	6.60181	0.526407	1.07893	6.72407	1.41219	1.23538	-0.17681
Trappc3l	ENSMUSG00000071340	34.2149	-5.30599	0.858724	1.19692e-08	2.09066e-07	-6.17892	2.31926	0	0	0	1.19308	0	3.36031	0	1.24872	0	0.0425073	0	1.08232	0.060068	0	0.283093	0	2.53398	2.31199	0.610515	0	0.029488	1.83252	0.0127937	0.0465143	0.0337206
Ptchd4	ENSMUSG00000042256	1027.79	1.26843	0.253874	1.19852e-08	2.09194e-07	4.99629	4.71936	8.2029	10.1804	13.9375	2.58356	14.1841	2.89332	7.36534	5.0051	12.8665	10.0157	7.95598	4.21836	10.141	9.85604	6.95245	6.92542	2.69826	4.1111	4.78609	16.1586	13.0806	3.87689	11.6862	9.43128	-2.25496
Gm12193	ENSMUSG00000081934	15.8097	-5.0986	0.954732	1.20611e-08	2.10366e-07	-5.34034	3.42402	0.411224	0	0	2.24497	0.87541	5.01397	0.193868	2.48644	0	0.253498	0	4.649	0.15722	0	0	0	0.290968	4.78304	1.28342	1.15501	0	3.02198	0.371266	0.0639095	-0.307357
Il1f10	ENSMUSG00000046845	233.457	-2.48904	0.421054	1.21275e-08	2.11064e-07	-5.91144	16.6392	4.65023	0	2.32416	24.4212	0.79718	21.8551	2.14674	13.033	8.47225	7.06149	1.8571	20.669	4.50565	0.18742	1.55038	1.94	26.2672	22.0088	28.0247	0.883653	0	21.6148	1.57488	3.62173	2.04685
Nr1h3	ENSMUSG00000002108	848.484	-1.39205	0.27164	1.22032e-08	2.12229e-07	-5.12459	9.15631	4.45864	4.94412	5.40895	10.3645	4.93927	9.88712	2.61906	8.87089	4.42719	5.12128	4.80557	17.2115	4.81158	4.26069	4.11338	5.6425	12.0251	13.3268	24.5684	5.89706	5.58458	13.1763	4.98513	4.59113	-0.394
Olfr957	ENSMUSG00000095322	45.6552	-7.36331	1.20611	1.24733e-08	2.16612e-07	-6.10498	1.01475	0	0	0	0.654096	0	0.765116	0	0	0	0.011746	0	0.196159	0	0	0	0	0.411105	1.52152	4.10023	0	0	1.08287	0	0.001678	0.001678
Rspo3	ENSMUSG00000019880	114.205	-3.52976	0.56217	1.26446e-08	2.1927e-07	-6.27881	0.420526	0	0.869447	0.180673	1.64829	0	0.876839	0.115513	1.69743	0.18347	0.0661152	0.155823	1.36879	0.0289904	0.0272263	0.0273647	0	1.89204	1.51952	0.527067	0.163284	0	1.24381	0.155564	0.104137	-0.0514269
Mro	ENSMUSG00000064036	342.431	-2.26671	0.378349	1.26862e-08	2.19824e-07	-5.99106	7.19499	2.56569	0.0125312	0.681505	4.93091	0.490339	5.57606	1.40942	9.99578	0.180225	1.44942	1.70166	5.59903	0.893962	0.929306	1.01632	2.32839	7.76496	4.81792	3.06737	0.974118	0.105546	6.11838	0.85307	1.25242	0.399349
Orai2	ENSMUSG00000039747	7926.84	1.02183	0.200598	1.26948e-08	2.19824e-07	5.09393	32.0455	6.54081	45.8313	53.8294	10.3295	62.4617	42.1964	61.0663	37.569	68.7462	46.6143	56.3863	30.3503	33.206	35.4381	58.2173	41.0762	27.3392	31.575	15.8005	34.6982	33.7979	28.4007	35.9963	55.1337	19.1374
Trbv6	ENSMUSG00000103807	9.58168	-5.86659	1.05036	1.29857e-08	2.24699e-07	-5.58533	4.55703	0	0	0	0.317191	0	2.77035	0	2.64074	0	0	0	2.4209	0	0	0	0	1.27148	5.92712	4.13679	0.862507	0	3.0052	0.123215	0	-0.123215
Grb14	ENSMUSG00000026888	670.314	-1.92722	0.350567	1.31207e-08	2.26873e-07	-5.49745	8.29851	2.61517	2.53386	2.31813	13.1774	2.5445	5.52691	3.36628	8.33031	1.45992	3.3985	2.76543	19.4856	2.5469	2.45306	3.71031	2.34755	14.7726	4.39701	12.8021	1.66734	0.764261	10.8488	2.16073	2.76659	0.605859
Trpv5	ENSMUSG00000036899	55.339	-5.31136	0.833871	1.31907e-08	2.27755e-07	-6.36952	0.223448	0	0	0.0220907	0.267572	0	0.518105	0	2.52949	0	0.0485392	0.0127638	0.445917	0	0	0	0	0.510979	0.257605	0.662102	0	0	0.676903	0	0.0119134	0.0119134
Amhr2	ENSMUSG00000023047	129.637	-4.75673	0.708654	1.31899e-08	2.27755e-07	-6.71235	1.87642	0	0	0	1.46029	0	2.28014	0.182835	2.78055	0.346802	0.0116722	0.141036	4.33623	0	0	0.0132842	0	2.7521	4.15496	2.83912	0	0	2.80998	0	0.0993756	0.0993756
Lrrc23	ENSMUSG00000030125	981.443	-1.61996	0.308182	1.32187e-08	2.27912e-07	-5.2565	24.2913	4.27506	6.68382	10.2298	21.5602	6.7285	12.0241	5.39079	14.7299	8.15974	4.73081	7.36732	20.4877	6.79907	5.78772	7.39975	6.86674	28.9611	37.4409	32.5847	8.03195	5.51118	24.01	6.25961	7.16357	0.903956
Erp27	ENSMUSG00000030219	172.478	-3.94245	0.619843	1.32538e-08	2.28353e-07	-6.36041	7.3273	1.18566	1.46975	0.291214	5.7547	0.410594	4.4997	0	6.11133	0.848392	0.50611	0.512705	10.4378	0.103961	0.583757	0.427318	0	3.50742	10.7613	4.51879	1.57211	1.20819	6.61479	0.933431	0.369391	-0.56404
Defa38	ENSMUSG00000061958	54.0171	-5.96133	0.945255	1.33801e-08	2.30364e-07	-6.30658	8.09488	0	0	0	11.0333	0	5.96785	0	11.3267	0	0	1.37458	17.2939	0	0	0.160649	0	3.62991	2.64606	28.5763	0	0	11.0711	0	0.219319	0.219319
Obp1a	ENSMUSG00000067684	43.4559	-7.14984	1.15407	1.34554e-08	2.31329e-07	-6.19533	1.81553	0	0	0	9.65684	0	1.84765	0	2.2614	0	0	0	0.452151	0	0	0.0414449	0	1.3742	0.020056	2.46294	0	0	2.48635	0	0.0059207	0.0059207
Clec1b	ENSMUSG00000030159	155	-3.64635	0.580875	1.34684e-08	2.31387e-07	-6.27733	7.27836	0.153663	0.00902894	1.15499	4.90975	0.847627	5.32656	0.451456	3.62142	0	0.534509	0.629548	8.90108	0.547131	0.792975	0.0585851	0.199197	9.55239	3.11602	7.42268	0.81803	0.0821587	6.26603	0.464373	0.432613	-0.0317607
Gm8138	ENSMUSG00000096372	28.3881	-7.20503	1.19492	1.35524e-08	2.32664e-07	-6.02973	0.431894	0	0	0	1.11125	0	0	0	0.768641	0	0	0	0.852946	0	0	0	0	0.517415	0.561449	1.51242	0	0	0.719503	0	0	0
Cfd	ENSMUSG00000061780	82.2419	-3.70213	0.594267	1.36078e-08	2.33448e-07	-6.22974	2.80068	0	0	0	5.81243	1.91574	5.21209	0.309291	1.73015	0.465751	0.350537	0.30356	4.1929	0	0.611247	0.39865	0	5.37141	2.77221	2.38654	1.17327	0	3.7848	0.528608	0.261113	-0.267496
Nefl	ENSMUSG00000022055	1492.56	-3.72375	0.568672	1.36942e-08	2.34596e-07	-6.54815	8.89662	1.44333	0	0.334397	11.2652	0.919377	19.1019	4.36783	11.6921	1.32535	0.468141	0.748308	8.42043	0.169303	0.116355	0.0519593	0.7197	4.84522	21.5949	24.3051	0.156179	0.457013	13.7652	0.465937	1.1451	0.679161
Tyr	ENSMUSG00000004651	59.8365	-3.27708	0.539275	1.36919e-08	2.34596e-07	-6.07684	0.448593	0.0434106	0.0423011	0.02972	0.446944	0.0369032	0.482587	0.0443956	0.128991	0.0353326	0.0403971	0.0162664	0.148404	0.0205967	0.00482263	0.0173621	0.0361845	0.630782	0.395841	0.0275188	0.0118586	0.0147879	0.338708	0.0249544	0.0313798	0.00642535
Fcrlb	ENSMUSG00000070524	150.456	-4.36294	0.669519	1.37074e-08	2.34655e-07	-6.51653	0.479137	0	0	0.094648	1.8245	0	6.22075	0.0874954	3.13767	0	1.09005	0.270881	6.06511	0	0	0.0969124	0.0177115	6.53468	7.01705	4.19951	0.0156449	0	4.4348	0.00223498	0.236815	0.23458
Prph2	ENSMUSG00000023978	202.3	-2.11718	0.375594	1.39352e-08	2.38386e-07	-5.63689	1.64211	0.51695	0	0.239151	2.52492	0.098198	1.54542	0.444231	3.33897	0.742225	0.669301	0.408442	2.43604	0.192661	0.149529	0.781519	0.175502	1.99238	3.37364	1.44422	0.147277	0.414219	2.28721	0.216976	0.494339	0.277363
Tdo2	ENSMUSG00000028011	2095.99	-1.89126	0.33881	1.40556e-08	2.40104e-07	-5.58208	27.8319	2.43358	4.15877	8.43658	44.5753	4.97172	39.8908	4.53197	44.5885	7.6588	11.0938	9.42536	26.1992	3.14896	6.0842	4.05222	3.4377	29.9854	16.5973	12.6029	1.49551	4.49189	30.2839	3.82638	6.94806	3.12168
2300002M23Rik	ENSMUSG00000039269	613.935	-3.8794	0.606007	1.45255e-08	2.47955e-07	-6.40157	16.6932	0	0	0.266653	16.9551	0	11.8135	0	16.7692	3.79191	0.761791	0.673015	22.3965	0.730489	0.126863	0.55868	1.51384	27.9595	14.4306	15.0545	0.482058	0.0789169	17.759	0.202618	1.08084	0.878223
Slfnl1	ENSMUSG00000047518	17.6418	-5.1212	0.922341	1.47444e-08	2.51513e-07	-5.55239	0.319213	0	0	0	0.271653	0	0.560793	0	1.17919	0.0109881	0	0.0452745	0.111608	0	0	0	0	0.0859536	0.269364	0.310427	0	0	0.388525	0	0.00803751	0.00803751
Cltrn	ENSMUSG00000015401	96.3748	-3.9939	0.637949	1.55465e-08	2.65006e-07	-6.26053	5.49579	0	0	0.0483316	3.27176	0.50898	2.70816	0.589913	4.20631	0	0.165016	0.0231005	3.41697	0.0803984	0.130519	0.178438	0.199343	1.05947	0.760043	4.24084	0	1.21573	3.14492	0.276519	0.17202	-0.104499
Amy2a5	ENSMUSG00000074268	167.64	-4.34453	0.654434	1.6001e-08	2.72176e-07	-6.63861	0.637065	0.0205354	0.0245347	0.0612247	5.66583	0.0900993	1.02732	0.0650374	0.978484	0.0121203	0.0319254	0.0517429	1.21016	0.0873067	0.0223538	0.0510906	0.0508759	0.647173	0.391673	0.0585969	0.0908996	0.0754314	1.32704	0.0587373	0.0462882	-0.0124491
Defb5	ENSMUSG00000039785	50.0567	-3.29231	0.544435	1.61366e-08	2.74288e-07	-6.0472	14.7791	1.50023	6.43078	3.65113	25.0586	1.03057	12.2439	1.96529	15.5313	2.48652	0	3.41977	15.8265	1.58668	1.88286	1.69336	0.319409	23.619	25.5537	29.3795	3.28375	2.37739	20.2489	2.58461	1.93364	-0.650969
Fancd2	ENSMUSG00000034023	1483.34	-1.58709	0.307505	1.64759e-08	2.79858e-07	-5.1612	6.76034	1.513	1.64227	1.97916	4.10977	1.61049	12.8656	4.25639	9.81588	1.90042	1.84728	3.17039	9.12759	5.2322	2.67406	1.47811	2.60059	12.2159	9.83375	2.65543	1.23625	1.74174	8.42303	2.23571	2.46176	0.226047
Gm29179	ENSMUSG00000101444	22.5623	-4.80815	0.836427	1.75639e-08	2.97708e-07	-5.74844	0	0	0	0	0.149061	0.217295	0.574046	0	0.392084	0	0.221951	0.0852623	7.97082	0.52264	1.76457	0.117179	0	9.72048	10.7425	2.04296	1.44209	0.307539	3.949	0.607734	0.0606276	-0.547106
Bpifb6	ENSMUSG00000068009	213.605	-5.03937	0.764841	1.76151e-08	2.98365e-07	-6.58878	2.89321	0	0	0	6.16806	0	2.82306	0	6.75062	0.423858	0.205904	0.197184	9.43859	0	0	0.041776	0	4.12694	2.13425	5.55913	0.0134617	0	4.98673	0.0019231	0.124103	0.12218
Gm21149	ENSMUSG00000099762	332.222	-6.91633	0.960592	1.78987e-08	3.02956e-07	-7.20007	8.37118	0.0168218	0	0.0747662	20.2954	0	2.63705	0	16.2265	0	0	0.343945	4.35416	0	0	0.104639	0	12.2481	11.9294	7.97918	0.0128182	0.0635152	10.5051	0.0133079	0.0747643	0.0614564
Crtam	ENSMUSG00000032021	501.07	-1.75365	0.332962	1.81403e-08	3.06613e-07	-5.26681	3.73197	2.03637	2.26466	2.05144	4.54459	1.9461	5.77448	1.83071	7.55088	1.37996	2.18911	2.41699	6.01578	3.05368	2.25535	0.955464	1.46349	11.5739	11.206	2.57321	2.44653	2.60156	6.62134	2.37204	1.75531	-0.616729
Gldn	ENSMUSG00000046167	278.652	-4.14003	0.648632	1.83048e-08	3.09176e-07	-6.38271	1.30535	0	0.00286758	0.0924396	0.367078	0	3.71403	0.173543	1.87902	0.0115017	0.0115203	0.0257315	0.850484	0.0124551	0	0.31571	0.0158339	2.05538	1.88141	3.57225	0.0318771	0	1.95313	0.00674282	0.0923257	0.0855829
Gm19091	ENSMUSG00000109525	20.394	-6.77691	1.15748	1.85535e-08	3.13157e-07	-5.85487	0.0969805	0	0	0	0.845775	0	1.1974	0	2.28673	0	0	0	0.343795	0	0	0	0	1.42972	1.27723	0.0395239	0	0	0.939645	0	0	0
Shisa3	ENSMUSG00000050010	343.214	-2.98244	0.486372	1.98992e-08	3.35401e-07	-6.132	1.68607	0.191919	0.0333143	0.241776	1.3307	0.381009	4.29431	0.622064	5.92311	1.14664	0.271465	0.229411	2.6467	0.272925	0.432407	0.115689	0.0265074	2.86973	1.36426	2.96505	0.462355	0.394651	2.88499	0.309797	0.379078	0.0692813
Actc1	ENSMUSG00000068614	742.235	-3.09742	0.505474	2.01375e-08	3.39179e-07	-6.12775	10.1053	5.35285	6.15517	3.61732	21.9541	3.57373	11.5734	5.68876	34.4272	0.922468	1.64911	2.3271	12.9681	0	0.0214463	0.243829	0.311348	25.9025	11.8674	14.4041	0.0393854	0.0221411	17.9003	2.16639	2.10856	-0.057826
Klk1b9	ENSMUSG00000059042	1416.02	-2.40924	0.4155	2.03306e-08	3.42192e-07	-5.79842	87.1977	3.20483	19.4499	12.9198	87.4109	5.6348	38.6107	5.70183	61.1631	16.9034	22.6777	10.1747	89.6666	4.31118	12.5018	4.6042	3.26751	47.1947	35.996	55.3016	16.2911	6.60465	62.8177	9.71404	10.8927	1.17871
Gm14839	ENSMUSG00000081716	34.5185	-7.41257	1.22598	2.04413e-08	3.43371e-07	-6.04624	1.12672	0	0	0	1.94808	0	4.98399	0	4.03809	0	0	0	3.96616	0.0286207	0	0	0	0.62173	3.32003	0	0	0	2.5006	0.00408867	0	-0.00408867
Nnat	ENSMUSG00000067786	1401.27	-1.08566	0.214253	2.04435e-08	3.43371e-07	-5.06719	24.1835	11.9676	24.2433	14.6244	29.4233	15.0027	20.5869	16.5541	33.6302	10.8398	11.4645	19.1889	38.815	20.7807	16.0981	13.2069	16.8221	52.77	38.5616	34.9021	19.0346	14.5853	34.1091	17.3875	14.6715	-2.71594
Nme4	ENSMUSG00000024177	461.859	-1.00171	0.195846	2.05587e-08	3.45065e-07	-5.11478	14.2187	8.14572	6.26702	6.24556	12.4791	12.2607	16.0966	5.36512	8.80549	5.25055	6.29266	8.08411	11.6462	10.0293	5.33353	7.31512	7.03481	12.7066	18.5873	17.4517	6.73888	6.07329	13.999	7.8355	6.51256	-1.32294
Cyp11b2	ENSMUSG00000022589	134.144	-2.10556	0.380529	2.0714e-08	3.47429e-07	-5.53324	4.76952	0	0	0.7511	0.890153	0	1.92068	0.224186	3.37502	0.507183	0.34007	0.800431	2.2683	0.27468	0.171033	0.359708	0.969505	4.27865	2.33237	1.79057	0.277238	0	2.70316	0.103279	0.564597	0.461319
Klk1b8	ENSMUSG00000063089	799.543	-2.91714	0.482736	2.07371e-08	3.47573e-07	-6.04293	29.964	3.46465	3.08118	8.56642	66.7178	1.75156	26.9576	2.67246	42.2018	3.02447	8.05411	6.03429	55.2961	1.28333	2.98956	2.50425	0.503477	38.5433	20.3074	18.6717	5.0044	1.46048	37.3325	2.71931	4.47993	1.76062
Gsg1	ENSMUSG00000030206	74.9783	-6.27656	0.958309	2.09504e-08	3.50905e-07	-6.54962	1.3922	0	0	0	2.1544	0	1.89949	0	5.72587	0	0.0426112	0.210644	1.10658	0.0645947	0	0	0	6.95492	0.247913	1.50787	0	0.099724	2.62365	0.0234741	0.0361794	0.0127053
1700024B05Rik	ENSMUSG00000052334	13.0343	-4.43272	0.840408	2.1643e-08	3.62002e-07	-5.27449	0.133539	0	0	0.0396335	0.367777	0	0.363418	0	0.30532	0.0273882	0	0	0.525011	0.159941	0	0.0175007	0	0.159706	0.409099	0.116071	0.00716485	0.0413518	0.297492	0.0297796	0.0120746	-0.017705
Fam227b	ENSMUSG00000027209	94.3156	-5.28951	0.786762	2.17214e-08	3.63059e-07	-6.72314	2.05694	0	0	0	0.984165	0.0103288	2.1698	0	2.23001	0.012307	0.012896	0.352606	2.72479	0.0848697	0.0581438	0.0489374	0	2.6392	0.948189	1.61092	0	0.0508222	1.9205	0.0291664	0.0609637	0.0317974
Obox4-ps28	ENSMUSG00000093913	64.6357	-6.70314	1.11695	2.19067e-08	3.65887e-07	-6.00128	0.167504	0	0	0	1.74826	0	0.0595572	0.0482878	1.11573	0	0.015779	0	0.131832	0.0162825	0	0	0	5.54853	3.49903	1.57583	0	0	1.73078	0.00232607	0.00915239	0.00682633
Efcab10	ENSMUSG00000020562	44.2172	-4.6879	0.763119	2.19362e-08	3.65887e-07	-6.14307	3.59759	0	0	0.0371431	3.09015	0.320494	1.81564	0.541637	3.97166	0	0.0444683	0.179217	5.13092	0.249864	0	0	0	3.47116	4.5284	0.702201	0.0403235	0	3.28847	0.0872403	0.114638	0.0273976
Krt33b	ENSMUSG00000057723	752.724	-1.90402	0.354253	2.19357e-08	3.65887e-07	-5.37474	3.85801	8.76228	4.71347	2.78209	13.3923	3.11931	14.6296	4.54922	18.5755	5.05089	3.09936	2.5541	9.14817	2.84296	3.39872	4.0631	3.21453	11.7408	25.4803	18.2414	2.75936	1.90342	14.3833	3.9285	3.61618	-0.31232
Aurkc	ENSMUSG00000070837	64.6667	-3.87605	0.620372	2.22191e-08	3.7035e-07	-6.24795	1.258	0	0	0.126306	0.811724	0	4.37346	0.502348	1.85584	0.164752	0.0329364	0.168501	1.78444	0	0	0.0786123	0	6.91142	1.0521	2.7686	0.0316394	0	2.60195	0.00451992	0.153351	0.148831
Crmp1	ENSMUSG00000029121	667.079	-2.21227	0.393728	2.29391e-08	3.81822e-07	-5.61877	7.2785	0.537056	1.28293	1.88814	5.52382	2.71964	8.85803	1.52471	7.33505	1.2122	2.03913	1.81601	7.61738	1.57755	1.89411	0.862579	0.26342	5.33943	12.7529	2.31207	0.786355	0.488232	7.12715	1.32655	1.37231	0.0457574
Gabbr2	ENSMUSG00000039809	524.787	-1.21316	0.243212	2.30535e-08	3.8346e-07	-4.98807	3.37155	0.913607	0.129376	1.19918	1.47537	1.22527	3.59057	1.0667	4.25995	1.56199	0.951178	1.02062	2.68737	0.449613	0.811731	1.70303	0.799607	2.41671	4.66829	2.72678	0.369311	0.312693	3.14957	0.601657	1.18604	0.584388
Slc5a2	ENSMUSG00000030781	85.5615	-6.39615	0.979021	2.32826e-08	3.87002e-07	-6.53321	1.23254	0	0	0	1.08173	0.286706	0.453174	0	0.596451	0.0897263	0	0	2.96534	0	0.029944	0	0	0.828993	1.69765	4.51241	0.049691	0	1.67104	0.0523344	0.012818	-0.0395164
Nek10	ENSMUSG00000042567	112.511	-4.55307	0.68596	2.33738e-08	3.88251e-07	-6.63751	0.854698	0	0	0.00178451	0.0965801	0.00450623	0.956996	0	0.964258	0.021516	0.0553226	0.0117997	0.263904	0	0	0.0500045	0.00371928	0.418806	0.257867	0.522528	0.00250243	0	0.541955	0.00100124	0.0205924	0.0195911
C1qb	ENSMUSG00000036905	2102.4	-1.52653	0.301705	2.34087e-08	3.88562e-07	-5.05968	41.6196	19.0287	17.0297	18.346	51.2975	7.35396	51.7397	10.6019	39.2395	16.0226	33.62	31.1949	79.5601	16.3556	26.0748	15.1816	12.3599	87.248	103.37	37.6387	23.6267	30.642	61.4641	20.0159	19.6181	-0.397767
Gm6569	ENSMUSG00000086361	30.7219	-2.77003	0.489757	2.38116e-08	3.94977e-07	-5.65592	0.731087	0	0	0.171255	1.43405	0	0.418678	0.0957819	0.650655	0.262284	0.196707	0.352128	2.75971	0.0477229	0.193782	0.111629	0.206184	1.7554	2.50194	1.77505	0.074934	0	1.50332	0.0452055	0.199424	0.154219
Hk2	ENSMUSG00000000628	1575.49	1.31224	0.270284	2.39354e-08	3.96757e-07	4.85504	4.01993	2.94414	2.28906	11.855	1.09777	7.75092	6.93585	11.7118	4.97517	12.5514	9.4797	7.55794	4.99148	5.36644	4.67948	5.77465	8.46945	3.62552	4.24285	2.20059	5.48879	7.67394	4.01114	5.1704	9.62856	4.45816
Lce1m	ENSMUSG00000027912	211.77	-3.29858	0.528056	2.41026e-08	3.99253e-07	-6.24666	15.9632	2.12332	1.79294	1.13427	9.31702	0.392188	7.28024	0.0863803	14.0401	0.50026	1.53592	2.01035	6.9595	0.817761	0.356051	1.19505	0.856518	5.10591	2.29571	21.6047	2.93833	1.92631	10.3208	1.47813	1.04554	-0.432593
Odf1	ENSMUSG00000061923	13.6662	-5.93408	1.05851	2.46096e-08	4.07091e-07	-5.60608	1.06891	0	0	0	0.675378	0	0.0846142	0	0.630395	0	0	0.0277197	0.695091	0	0	0	0	0.102951	0.205668	0.573539	0	0.032482	0.504568	0.00464028	0.00395996	-0.000680316
Gm648	ENSMUSG00000064016	389.845	-6.57253	0.924478	2.47724e-08	4.09432e-07	-7.10945	4.47968	0	1.00211	0.0615569	21.9598	0.0176044	8.70388	0	18.3174	0.0418356	0.0226622	0.997315	13.8947	0	0.0676695	0.0257871	0	14.1376	15.0402	22.3576	0.0519733	0.0354024	14.8613	0.167823	0.164165	-0.00365729
Mybpc3	ENSMUSG00000002100	670.861	-5.34894	0.795095	2.47852e-08	4.09432e-07	-6.72742	7.32192	0	0	0.217237	2.23275	0	8.18785	0	5.60952	0.0171717	0.0436518	0.40514	9.41391	0.0070642	0.0131969	0.0248429	0.0135038	5.94829	3.16667	3.10141	0.00804283	0.362086	5.62279	0.05577	0.103078	0.0473081
Gdf6	ENSMUSG00000051279	115.371	-6.04206	0.868523	2.54818e-08	4.20269e-07	-6.95671	2.88321	0.0573432	0	0	0.250345	0	1.59129	0	0.952236	0	0.108753	0.0203268	0.749984	0.0417686	0.0391198	0.00589454	0	1.35778	1.31668	0.392059	0.00715504	0	1.1867	0.0207695	0.0192821	-0.00148745
Fbxw28	ENSMUSG00000054087	70.1315	-5.76733	0.927421	2.54936e-08	4.20269e-07	-6.21867	0	0	0	0	2.09855	0	0.288732	0.0636102	1.14272	0	0.024323	0	2.57592	0.0638851	0	0.0185155	0.0510842	4.16186	2.57953	1.29748	0.0469374	0.0252668	1.7681	0.0194413	0.0225047	0.00306337
Stk-ps2	ENSMUSG00000044457	26.4354	-5.26228	0.9415	2.63293e-08	4.33451e-07	-5.58925	0.065715	0	0	0.0159337	0.101397	0.109177	0.462353	0	0.021938	0	0.00546463	0.00715189	0.236394	0.0169594	0.00825431	0	0	0.217747	0.125391	0.538058	0.00176543	0	0.221124	0.0194509	0.0040786	-0.0153723
Gm49385	ENSMUSG00000111700	17.509	-6.25304	1.10467	2.66601e-08	4.38597e-07	-5.66058	2.16755	0	0	0	0.9342	0	0.634301	0	2.8391	0	0.0590434	0	1.65173	0	0	0	0	0.979322	4.84258	0.0593208	0.026502	0	1.76351	0.00378599	0.00843477	0.00464877
Vip	ENSMUSG00000019772	489.382	-5.73917	0.841817	2.68071e-08	4.40714e-07	-6.8176	13.7129	0	0.0106945	0.137177	22.464	0	11.1217	0.339824	16.6156	0.0333551	0.367755	0	14.3108	0.0545515	0	0.0172298	0.0161494	3.39726	3.4524	0.399755	0.033071	0	10.6843	0.0140453	0.130213	0.116168
Mroh7	ENSMUSG00000047502	139.757	-5.12149	0.737255	2.70854e-08	4.44682e-07	-6.9467	1.63162	0	0	0.0150767	0.787955	0.00340781	2.72379	0	3.68096	0	0.0891018	0.243013	1.25623	0.0938008	0.513961	0.101413	0	1.27104	2.053	1.39513	0.00372793	0.0124851	1.84997	0.0896261	0.0640863	-0.0255398
Cyp4a10	ENSMUSG00000066072	152.716	-7.04122	1.07951	2.74121e-08	4.4972e-07	-6.52263	0.491592	0	0	0	0.113974	0.0626198	0.510018	0	2.02155	0.0369138	0	0	2.7113	0	0	0.0210707	0	0.143414	0.672654	12.0156	0.00879482	0.014752	2.33502	0.0123095	0.00828351	-0.004026
Kcne1l	ENSMUSG00000090122	526.884	-3.52505	0.56631	2.74297e-08	4.4972e-07	-6.22459	9.09032	0.759368	0	0.113995	13.3907	0	11.6709	0.785006	15.1147	1.24513	0.970407	3.3096	7.70785	2.79921	0.121487	0.291435	0.0978768	23.2148	9.10788	7.58017	0.545175	0.313153	12.1097	0.648341	0.97335	0.325009
Gm15019	ENSMUSG00000084330	10.4981	-5.26398	1.00236	2.80759e-08	4.60001e-07	-5.2516	1.26204	0	0	0.14233	0.561745	0	2.33929	0	0.709822	0	0	0	2.49217	0	0	0	0	0.681718	0.925227	3.26007	0	0	1.52901	0	0.0203328	0.0203328
Orm2	ENSMUSG00000061540	206.188	-2.16763	0.381053	2.81459e-08	4.60523e-07	-5.68854	9.07832	3.98724	1.3808	1.45315	12.0256	1.10012	10.8717	1.59673	23.2063	2.2304	3.00868	0.954972	13.942	0.0519994	0.524113	2.09115	4.17294	9.60876	6.04583	3.83892	0.0325262	0	11.0772	1.01097	2.21543	1.20446
Kash5	ENSMUSG00000038292	263.459	-2.32719	0.40885	2.82623e-08	4.62111e-07	-5.69204	2.1508	3.25626	0.102684	0.997156	2.78987	0.168078	2.97267	0.788469	3.4626	0.713021	1.27702	0.216245	5.17864	0.13585	0.580399	0.821881	0.608891	5.19976	11.5108	2.21924	0.289128	0.743422	4.43554	0.753689	0.774669	0.0209801
Myoz1	ENSMUSG00000068697	42.8695	-4.70074	0.786582	2.8377e-08	4.63671e-07	-5.97616	0.953811	0	0	0.172621	0.992093	0	1.40855	0	1.10599	0	0.0870143	0	4.57853	0.140575	0	0.12383	0	1.52094	0.417764	1.75034	0.292873	0	1.591	0.0619211	0.0547806	-0.00714048
Nrxn3	ENSMUSG00000066392	386.913	-2.81763	0.475336	2.84711e-08	4.64893e-07	-5.92767	2.24013	0.0132467	0.0534954	0.114602	1.93993	0.0333271	3.16785	0.0475222	2.8563	0.724663	0.23531	0.421539	2.64574	0.110205	0.308542	0.0827882	0.764647	1.77948	3.45424	2.37076	0.350685	0.176971	2.55681	0.149496	0.341581	0.192086
Upk3bl	ENSMUSG00000006143	396.881	-1.32886	0.26828	2.90712e-08	4.7437e-07	-4.95326	9.16267	1.74416	7.73672	3.46831	16.4802	5.12359	12.2464	3.88195	12.6248	5.92201	4.8964	5.01879	14.3152	4.6682	2.6159	3.34929	5.26499	14.3578	7.20254	12.369	3.52846	3.33948	12.3448	4.10807	4.54311	0.435033
Ntrk3	ENSMUSG00000059146	368.603	-1.17229	0.236844	2.92203e-08	4.76478e-07	-4.94964	3.69691	3.83662	0.402563	1.70519	3.4462	0.895189	3.81568	2.15549	8.2655	2.21392	1.68071	1.42042	5.18248	7.68158	1.86934	1.73907	3.23496	6.08879	4.33759	5.45302	3.03937	0.891943	5.03577	2.65952	2.0214	-0.63812
Albfm1	ENSMUSG00000070690	86.345	-5.06231	0.783018	2.94856e-08	4.8048e-07	-6.46512	0.567947	0	0	0.0240182	0.935624	0	1.66113	0	1.24939	0	0.0500303	0.196815	0.545572	0	0.025141	0.0284713	0	0.303577	1.30256	3.37066	0.076747	0.0128551	1.24206	0.0163919	0.0427621	0.0263702
Olfm5	ENSMUSG00000044265	30.3236	-7.21244	1.21591	2.98656e-08	4.86342e-07	-5.9317	0.570108	0	0	0	1.08566	0	1.03496	0	0	0	0	0	0.402692	0	0	0	0	0.593251	0.579855	0.0887498	0	0	0.544409	0	0	0
Atp6v1b1	ENSMUSG00000006269	135.569	-4.22532	0.66573	2.99163e-08	4.86839e-07	-6.3469	1.29183	0	0	0.0471293	2.22476	0	5.45742	0	3.50267	0.160939	0.614862	0.153651	3.18612	0.0785977	0.113527	0.100963	0	3.34043	2.4289	3.22195	0.26457	0.0152168	3.08176	0.0674159	0.153935	0.086519
Mab21l4	ENSMUSG00000034159	542.909	-1.04226	0.207642	2.99581e-08	4.87189e-07	-5.0195	5.71309	1.2602	0	1.46819	4.32983	0.703275	6.73969	2.80222	6.85461	3.09645	2.74868	2.26175	8.23968	0.697685	0.643953	2.63054	5.08758	5.15564	8.74223	5.44847	0.803444	0.0145672	6.40291	0.589018	2.87077	2.28175
Pramel21	ENSMUSG00000066688	66.608	-4.8276	0.774113	2.99971e-08	4.87493e-07	-6.2363	0.308923	0.0268542	0	0.0148946	0.197013	0.0188998	0.130241	0.0164661	2.49839	0.00751807	0.0851044	0.0203011	0.122446	0	0	0.0176116	0.0479751	1.00802	3.06034	0.230064	0.0213659	0.0602762	0.944428	0.0181994	0.0299816	0.0117821
Sprr3	ENSMUSG00000045539	201.609	-4.13181	0.658568	3.02556e-08	4.91363e-07	-6.27393	6.15835	0	0	0.871484	6.19212	0	7.25178	0.316286	4.70656	0.0170368	0.0181797	0.675494	5.33525	0.0278844	0	0.248257	0.0189194	10.0754	9.56536	2.10809	0.0083473	0.169694	6.42412	0.029418	0.30938	0.279962
Dnai1	ENSMUSG00000061322	395.98	-1.49244	0.299976	3.06645e-08	4.97668e-07	-4.9752	7.38861	2.46322	3.14546	3.34646	5.18135	1.63626	8.13429	3.46843	11.2611	2.70176	3.76889	3.04988	10.1702	1.79119	1.916	1.59878	0.950895	8.03624	10.4171	7.82305	2.09226	1.55592	8.55149	2.08576	2.69787	0.612112
Gm10334	ENSMUSG00000071517	63.17	-4.99909	0.788545	3.11961e-08	5.05953e-07	-6.33964	1.98625	0.642772	0	0	2.90341	0	1.6031	0.031628	2.06999	0	0.203793	0.610804	9.01287	0	0	0	0.0304815	3.05045	3.13936	1.01707	0	0	3.09781	0.0918245	0.125244	0.0334193
Gm5941	ENSMUSG00000071726	71.3428	-5.62393	0.892699	3.13388e-08	5.07925e-07	-6.29991	10.7007	0	0	0	11.8859	0.459633	3.04056	0.0546601	6.6767	0.294737	0	0.411779	9.9372	0.165754	0.174955	0	0	8.48992	5.1514	0.160928	0	0	7.00541	0.114335	0.108739	-0.00559515
Ido2	ENSMUSG00000031549	179.492	-2.62597	0.45428	3.24325e-08	5.25297e-07	-5.78051	1.55319	0.319453	0.0221104	0.19175	3.05099	0.0318004	3.40356	0.931091	2.79794	0.461261	0.421991	0.562497	3.61209	0.0250041	0.260901	0.0643094	0.282493	4.44557	2.27915	0.821949	0.276894	0.0482083	2.74555	0.140624	0.416485	0.27586
Apold1	ENSMUSG00000090698	224.274	-1.26915	0.259117	3.25339e-08	5.26585e-07	-4.89799	1.56254	1.12793	0.0622199	0.507105	0.63861	0.33773	1.56872	0.748921	1.82269	0.276887	0.865928	0.576455	1.45255	0.628216	0.565049	0.44346	0.768052	2.21588	1.43845	2.09659	0.417738	0.257038	1.5995	0.485132	0.598116	0.112984
Car1	ENSMUSG00000027556	703.773	-5.84342	0.868328	3.27715e-08	5.30073e-07	-6.72951	7.06638	0	0	0.586345	28.3854	0	9.55121	0	29.4884	0.0894437	0.800068	0.522848	40.2419	0.0873671	0.02851	0.384069	0.0198358	34.8661	59.1684	0.748319	0.0699582	0	26.1895	0.0265479	0.34323	0.316682
Calcb	ENSMUSG00000030666	90196.9	1.02272	0.208688	3.35049e-08	5.41572e-07	4.90072	871.141	1954.48	2144.61	2694.92	1178.46	2208.32	1044.07	1957.21	1054.48	2378.18	3556.82	4150.56	1813.31	2635.64	4003.56	3282.1	2365.94	1398.2	2199.58	1500.2	3499.39	4497.68	1382.43	2991.95	2912.25	-79.7053
H1f8	ENSMUSG00000042279	1062.76	1.23554	0.25821	3.51388e-08	5.67601e-07	4.78501	11.4088	21.9068	25.4099	32.8535	13.2878	15.2632	7.44161	29.2524	11.0027	29.8057	36.6224	24.172	18.8095	13.9541	30.4451	24.1959	30.3329	8.72086	11.105	14.2	27.3595	23.4028	11.997	22.5345	29.605	7.07048
Gm16441	ENSMUSG00000086989	36.5093	-5.83612	0.998729	3.53394e-08	5.70458e-07	-5.84354	1.64644	0	0	0	1.53007	0	0.903376	0	0.347482	0	0.0268777	0.179963	0.105805	0	0	0	0	1.42238	3.06878	3.93054	0	0.0421403	1.61936	0.00602004	0.0295487	0.0235286
Wdr93	ENSMUSG00000039099	332.29	-1.12701	0.228985	3.57497e-08	5.76695e-07	-4.92174	2.72111	1.57298	1.29538	2.12105	2.36549	2.13816	4.28719	1.53581	4.8528	1.18559	1.18935	1.76094	4.87311	1.51789	1.65301	1.09446	1.92747	3.3459	5.25702	2.80251	1.45566	1.89878	3.81314	1.64741	1.54495	-0.102457
Mettl7a3	ENSMUSG00000058057	183.357	-4.0122	0.638031	3.58457e-08	5.77856e-07	-6.28841	2.99521	0.108036	0.137642	0.226708	4.74086	0.0145555	3.232	0.0362194	1.26491	0.793491	0.269722	0.163669	4.41276	0.0305542	0	0.0554179	0	5.53423	5.08539	3.25418	0.0360186	0.0207579	3.81494	0.0496521	0.220747	0.171095
Hand1	ENSMUSG00000037335	477.104	-3.53396	0.575009	3.64769e-08	5.87638e-07	-6.14592	6.2731	0	0	0.548814	7.24686	0.0089579	7.76752	0.329247	10.6147	0.522589	1.82555	0.725186	12.6023	0.455665	0.20081	0.904779	0	8.9522	14.5554	1.99373	0	0	8.75072	0.0950619	0.693738	0.598676
Spopfm2	ENSMUSG00000074424	124.008	-5.94697	0.878444	3.68169e-08	5.92718e-07	-6.76989	1.4465	0	0	0.177591	0.908852	0.0349163	0.573667	0	2.98255	0.00850953	0.0140931	0	0.888375	0	0.052987	0	0	2.36365	3.00869	3.07792	0.0121338	0.0135564	1.90628	0.0162277	0.0285991	0.0123714
Dennd2c	ENSMUSG00000007379	1219.36	1.37492	0.287221	3.73171e-08	5.99967e-07	4.78697	3.40161	1.91915	2.95677	7.58435	1.12853	3.50018	6.50155	9.45982	5.50322	11.1569	5.35048	5.6889	3.25555	2.32797	4.52545	4.92794	8.97107	3.08226	1.50053	1.21136	6.78869	5.19215	3.19808	3.88719	7.59135	3.70416
Epo	ENSMUSG00000029711	89.5423	-4.78466	0.804585	3.79435e-08	6.09631e-07	-5.94674	1.63584	0	0	0	0	0	1.96967	0	1.12438	0	0.302233	0.431672	11.212	0.0581925	0.117403	0.0453942	1.26412	7.89952	5.8424	11.8723	0.0138208	0	5.19452	0.0270595	0.291917	0.264857
Hp	ENSMUSG00000031722	1605.29	-2.2608	0.40575	3.81902e-08	6.13184e-07	-5.5719	41.611	1.33193	1.28872	2.26673	50.1373	5.01047	13.6258	4.11651	29.0879	13.5067	12.412	4.22645	51.0141	1.19028	0.168345	11.8803	6.41248	37.6596	44.231	38.8173	6.26907	0.157696	38.273	2.20236	7.83159	5.62924
Myod1	ENSMUSG00000009471	129.908	-5.55789	0.849847	3.83646e-08	6.15573e-07	-6.53987	1.03336	0	0	0	0.661314	0	0.794935	0	3.94462	0.175381	0.0214579	0.0706104	5.61466	0	0	0	0	5.33107	1.4428	1.56016	0.00986953	0	2.54786	0.00140993	0.0382071	0.0367971
Batf3	ENSMUSG00000026630	756.488	1.36021	0.286066	3.88965e-08	6.23693e-07	4.75489	5.33757	42.9696	34.2648	40.7734	9.53118	26.181	10.0272	18.1995	11.4973	24.9019	50.7557	35.7707	16.4304	34.6574	49.0905	30.0818	25.7553	18.4097	18.0106	10.7339	46.8163	59.9992	12.4972	41.997	32.3198	-9.67722
Chrna1	ENSMUSG00000027107	913.789	-1.36449	0.279298	3.93613e-08	6.30725e-07	-4.88543	3.66515	1.94441	1.41104	2.7172	6.94722	1.32687	6.55136	2.07424	5.15937	2.57752	1.67701	1.66621	6.83095	1.07965	0.899823	1.25762	1.03824	5.47218	4.77475	2.57044	0.867948	1.21316	5.24643	1.24899	1.85829	0.609305
Scgb3a1	ENSMUSG00000064057	81.0288	-4.168	0.673427	4.00309e-08	6.41028e-07	-6.18924	5.47207	0	0	0.176693	17.9822	0.200683	6.70117	0	4.87452	0.648359	1.39243	0	9.09171	0	0.763345	0.172589	1.05641	9.46537	6.21804	11.2343	1.30353	0	8.87992	0.323937	0.492355	0.168418
Ccl7	ENSMUSG00000035373	828.36	-1.78537	0.347744	4.01815e-08	6.43012e-07	-5.13416	20.2176	5.72923	2.94579	11.1787	41.8212	8.32172	36.7504	10.2335	30.9216	9.45825	12.3027	6.64436	14.1065	1.35962	14.9524	11.8736	11.0756	34.9638	70.0877	54.125	7.64035	17.6619	37.8742	8.373	10.3952	2.02224
Svs5	ENSMUSG00000017004	33.3927	-7.00088	1.18701	4.15071e-08	6.63341e-07	-5.8979	1.78763	0	0	0	4.27311	0	4.67479	0	3.325	0	0.0500716	0	0.675503	0	0	0	0	2.57048	5.6553	0	0.0225987	0	2.87023	0.00322838	0.00715309	0.00392471
Nxph2	ENSMUSG00000069132	122.113	-3.24105	0.546708	4.16437e-08	6.65083e-07	-5.9283	5.44597	0	0.69879	0.439141	1.08033	0.760644	0.943949	0.0624504	0.790344	0.250189	0.0661144	0.144507	1.11479	0.340709	0.16623	0.0919726	0.0151802	0.803364	0.738025	1.73244	0.148784	0.350763	1.58115	0.352274	0.152794	-0.199481
Olfr78	ENSMUSG00000043366	41.3595	-6.50612	1.12616	4.17765e-08	6.6676e-07	-5.77729	0	0.242597	0.0111819	0.00378332	0.626098	0.00671521	0.221211	0.00419386	0.71501	0	0	0.00513695	0.182325	0	0.00596301	0	0.00400961	0.665676	0.556202	0.0143884	0.00178711	0.00601536	0.372614	0.0391799	0.00244625	-0.0367337
Cryba2	ENSMUSG00000006546	455.775	-1.43924	0.293306	4.25204e-08	6.78183e-07	-4.90696	25.9294	6.97192	3.85773	9.19744	33.907	4.5683	20.3256	5.99881	17.1387	8.44936	7.4921	8.44432	29.1924	3.28731	4.33737	9.63733	5.49037	24.2371	23.6594	11.8887	1.88148	3.64693	23.2848	4.07872	7.81568	3.73695
Ighv1-76	ENSMUSG00000093896	118.863	-3.90897	0.644934	4.2916e-08	6.8404e-07	-6.06103	11.8321	0	0	2.08569	15.4399	0.520823	7.55921	0	20.9309	0.485334	3.58837	1.6203	20.5305	2.6078	3.84799	1.62371	0	26.3136	21.667	57.2661	1.16127	0.614245	22.6924	1.2503	1.34334	0.0930376
Ptpru	ENSMUSG00000028909	588.831	-1.48045	0.30118	4.35295e-08	6.93359e-07	-4.91551	2.75865	0.814277	0.786016	1.14352	1.44356	1.06962	3.2174	1.29494	5.68592	1.6531	0.955245	0.916898	2.71504	0.501308	0.434618	0.48501	0.392488	3.06453	2.76704	2.69262	0.510146	2.09196	3.0431	0.886849	0.977315	0.0904658
Slc22a13	ENSMUSG00000074028	237.653	-2.84725	0.488813	4.37859e-08	6.96521e-07	-5.82481	3.10158	0.552089	0	0.182721	3.32425	0.791211	2.70022	1.35854	3.93039	0.216633	0.830669	0.438395	2.26033	0.557821	1.05363	0.344248	0.0650609	5.17887	5.32126	4.49263	0.573245	1.66795	3.78869	0.742277	0.490895	-0.251382
Rsph9	ENSMUSG00000023966	610.724	-1.14579	0.234863	4.43175e-08	7.0451e-07	-4.87855	16.3907	9.53776	13.3793	8.10187	23.3343	10.0856	13.5928	7.82226	20.2084	10.0949	7.82957	7.71085	23.6539	5.15007	6.8789	7.74599	8.96975	15.3111	27.1361	19.7509	5.1563	8.98987	19.9223	8.45398	8.32503	-0.128949
Myof	ENSMUSG00000048612	1264.36	-1.24173	0.254238	4.45384e-08	7.07554e-07	-4.88413	7.58913	2.94613	1.50011	2.38683	5.49701	3.94744	8.46949	4.94279	6.14142	3.73456	1.75951	1.45297	5.96077	1.12949	1.27746	2.39545	2.24878	6.65126	11.1182	4.34726	1.02957	0.725868	6.97182	1.79372	2.70298	0.909262
Cst11	ENSMUSG00000036958	29.5148	-7.05539	1.20726	4.48139e-08	7.10992e-07	-5.84412	4.89688	0	0	0	4.13367	0.0364819	0.916388	0	5.24578	0	0	0	0.837997	0	0	0	0	3.0329	1.71716	0	0	0	2.5976	0.00521169	0	-0.00521169
Rhox2h	ENSMUSG00000079627	21.7799	-6.84085	1.19238	4.47894e-08	7.10992e-07	-5.73712	0	0	0	0	1.60277	0	1.02858	0	1.65883	0	0	0	2.49773	0	0	0	0	0.466559	1.2982	1.79711	0.0159598	0	1.29372	0.00227997	0	-0.00227997
Hsd17b1	ENSMUSG00000019301	49.1184	-3.97665	0.669149	4.60659e-08	7.30374e-07	-5.94285	0.667245	0	0	0.209906	1.11958	0	0.348337	0.06649	2.5933	0	0.0967733	0.0427105	0.762867	0	0.0967477	0.0917745	0	1.82448	1.67838	1.75398	0.163002	0	1.34352	0.037107	0.072522	0.0354149
2310050C09Rik	ENSMUSG00000090314	83.5722	-3.15892	0.499803	4.6549e-08	7.37547e-07	-6.32032	3.56151	0.443707	0	0.137206	1.76671	0.6384	6.79456	0.152643	6.36327	0.0798722	0.581922	0.172241	2.81696	0.489626	0.386427	0.416925	0.674405	2.10211	1.64388	0.940415	0.395531	0.336345	3.24868	0.384291	0.316459	-0.0678315
Cnst	ENSMUSG00000038949	9319.1	1.26741	0.268002	4.69168e-08	7.42885e-07	4.72912	29.1151	7.30971	41.5963	58.2413	5.99368	50.4077	36.0089	63.0491	41.2282	70.3688	42.4432	44.938	18.0949	22.9929	31.1635	48.6936	36.0989	22.2005	21.9473	10.0161	36.6892	35.7014	23.0756	32.2658	51.9761	19.7103
Krtap3-1	ENSMUSG00000047564	54.4259	-4.26655	0.716938	4.69506e-08	7.42932e-07	-5.95107	0.929829	0	0	0	2.52519	0	4.71702	0	2.75693	0.484681	0.16071	0	5.32255	0	0	0.0602565	0.675526	4.33757	7.42894	8.85639	4.19839	0	4.6093	0.599769	0.197311	-0.402459
Osr1	ENSMUSG00000048387	311.844	-1.60582	0.324312	4.95166e-08	7.81991e-07	-4.95146	5.22037	0.952474	1.41161	1.00234	3.15777	1.29715	4.35718	1.2185	5.72844	1.58221	0.784297	1.10708	5.06424	0.325958	1.00363	1.70447	2.22736	4.02824	8.05877	1.43516	0.4719	0.745085	4.63127	0.886829	1.37518	0.488349
Foxi1	ENSMUSG00000047861	667.528	-3.3351	0.545063	4.98123e-08	7.86145e-07	-6.11874	12.5761	0	0	0.211187	6.0742	0.47659	6.2875	0.258759	9.61089	0.876705	0.162792	0.630337	8.50984	0.0389313	0.0859071	0.268662	4.6195	12.6334	6.66826	10.9754	0.0224762	0.0250926	9.16695	0.0927139	1.00399	0.911278
Ceacam1	ENSMUSG00000074272	1691.15	-1.0323	0.209726	4.98754e-08	7.86625e-07	-4.92214	24.6329	8.55308	10.4804	9.36311	16.4525	8.53972	22.1774	11.6942	18.8811	13.3684	12.2863	6.63922	25.3034	2.93476	8.10222	6.38778	11.3896	19.8209	29.9096	26.8577	5.5302	4.31003	23.0044	6.92149	10.1612	3.23973
Cfap300	ENSMUSG00000053070	403.156	-1.29938	0.26958	4.99522e-08	7.8732e-07	-4.82003	8.0403	4.00806	5.85246	3.5591	8.32762	3.99533	4.14253	3.25122	7.46259	2.09064	1.87687	2.26549	5.92098	2.04376	1.23746	2.67114	3.01872	11.0772	7.1851	5.59009	1.99181	1.98472	7.21829	3.01623	2.67617	-0.340062
Nt5el	ENSMUSG00000021718	37.6141	-5.97634	1.02675	5.03524e-08	7.93108e-07	-5.82067	0.0847552	0	0	0	0.565426	0	1.54099	0	0.508655	0	0.0450855	0	0.288695	0.0859605	0.122287	0.0102628	0	0.735179	1.36951	0.0470225	0	0.0278202	0.642528	0.0337239	0.00790689	-0.025817
Pnliprp1	ENSMUSG00000042179	229.807	-4.63164	0.73388	5.05096e-08	7.94875e-07	-6.31117	3.92612	0	0	0.347237	4.88551	0.0217097	3.9352	0	4.15057	0.291081	0.34754	0.25129	7.15992	0.294391	0	0	0	11.1106	2.10506	6.80715	0.478778	0.353847	5.51002	0.164104	0.176735	0.0126315
Nfam1	ENSMUSG00000058099	526.708	2.70654	0.484979	5.05306e-08	7.94875e-07	5.58074	0.0545234	1.82837	3.22497	6.5583	0.18188	6.87914	0.907519	2.97	0.984168	5.27874	5.31656	4.88611	0.867756	6.40417	5.10706	4.9715	3.25506	1.3455	1.82105	0.317407	5.59526	5.60813	0.809975	4.94959	4.74804	-0.201548
Tagln3	ENSMUSG00000022658	55.3841	-6.07572	1.00655	5.21975e-08	8.18952e-07	-6.0362	0.48187	0	0	0	2.0611	0	2.39134	0	0	0	0.0356619	0.0946114	1.9841	0.109542	0	0.0608738	0	1.54822	1.46573	3.47735	0	0.0277307	1.67621	0.0196104	0.0273067	0.00769632
Pramel44	ENSMUSG00000094195	19.1417	-6.59375	1.1668	5.24346e-08	8.22136e-07	-5.65115	0.126704	0	0	0	0.409699	0.0215688	0.087137	0	1.75959	0	0.000538096	0	0.761796	0	0	0	0	0.276338	0.509702	0.0395828	0	0	0.496319	0.00308126	7.68708e-05	-0.00300439
Ighv5-4	ENSMUSG00000095612	70.9553	-7.15261	1.19785	5.31837e-08	8.32797e-07	-5.97121	0	0	0	0	2.6639	0	8.5588	0	0.146057	0	0.204199	0	4.78579	0	0	0	0	7.91679	21.725	38.6357	0.0447357	0	10.554	0.00639082	0.0291713	0.0227805
Folr2	ENSMUSG00000032725	163.186	-3.96148	0.637523	5.34224e-08	8.35989e-07	-6.21387	4.65603	0	0	0.170214	8.19894	0.0170252	5.96882	0.455675	6.66551	0	0.718541	0.588527	11.079	0.147318	0.263003	1.29931	0	5.65748	5.24251	7.67031	1.38834	0.0341278	6.89232	0.264258	0.461753	0.197495
Serpinb2	ENSMUSG00000062345	18491.9	1.1537	0.243849	5.40455e-08	8.4519e-07	4.73121	190.466	186.506	153.295	400.495	94.4014	172.455	83.6798	178.568	142.865	315.617	305.117	209.543	120.316	167.578	233.288	205.759	184.979	86.4065	98.8209	110.56	192.453	281.334	115.939	198.13	257.154	59.0241
Prf1	ENSMUSG00000037202	107.146	-4.57325	0.75529	5.41635e-08	8.46485e-07	-6.05496	1.09062	0.0115398	0	0.00958897	0.862854	0	0.275657	0.0317526	0.0197927	0.0193958	0.0803196	0.0202068	1.47956	0.233687	0.275193	0.263361	0	2.58499	3.5191	2.55925	0.505374	0	1.54898	0.146542	0.0606607	-0.0858812
Tex36	ENSMUSG00000030976	18.1691	-6.54684	1.16151	5.49517e-08	8.58245e-07	-5.63648	0.935589	0	0	0	1.17741	0	1.304	0	1.06614	0	0	0	0.81444	0	0	0	0	0.782829	0.700174	0	0	0	0.847573	0	0	0
Cacna1s	ENSMUSG00000026407	3539.24	1.17319	0.248873	5.61911e-08	8.77033e-07	4.714	26.5411	246.316	139.742	119.566	31.4781	130.824	33.1552	65.5497	34.1399	76.754	138.181	125.998	52.7821	133.289	203.17	100.215	63.6328	57.0244	46.6398	62.8574	226.711	278.195	43.0773	194.035	98.5566	-95.4787
Tshb	ENSMUSG00000027857	172.883	-2.19766	0.397666	5.69845e-08	8.8884e-07	-5.52638	6.70167	5.60326	0.158089	2.25474	14.717	0.178438	9.20384	1.75961	10.584	0.469772	2.15344	1.74196	6.2237	0.538683	1.57925	1.45611	1.84329	5.14286	4.10863	9.36124	1.27672	1.82018	8.25537	1.59352	1.66842	0.0749002
Adgb	ENSMUSG00000050994	7276.05	1.0361	0.216847	5.80463e-08	9.04816e-07	4.77802	26.8351	15.4544	28.6597	69.9319	10.7205	49.6174	41.8459	59.4678	28.5565	46.0348	43.5681	51.7592	21.8896	24.9417	34.658	36.1407	27.0914	27.0909	22.7094	14.2552	33.7472	30.5903	24.2379	31.0955	47.7134	16.6179
Dcst2	ENSMUSG00000109293	54.9508	-2.67378	0.476484	5.82016e-08	9.06648e-07	-5.61148	1.18386	0.0389593	0	0.0080956	0.201855	0	1.37296	0.0714332	1.02076	0.228941	0.118091	0.099676	0.410985	0	0.0254309	0.124806	0.113381	0.868239	0.981372	0.461953	0.00776354	0	0.812749	0.0103077	0.109203	0.0988958
Hmgb1-ps4	ENSMUSG00000084221	43.5624	-4.66431	0.786934	5.90018e-08	9.18519e-07	-5.92719	2.45578	0.0552633	0	0.133967	1.42706	0.0774814	2.42808	0.0498906	5.29856	0.0461943	0.102298	0.205912	1.42135	0	0.601765	0.346832	0	6.02893	9.80252	0.0785411	0.116434	0	3.6176	0.121563	0.126442	0.00487859
1700001L19Rik	ENSMUSG00000021534	140.613	-2.02974	0.387932	6.02757e-08	9.37137e-07	-5.23221	4.11461	0.390116	0.479291	1.583	4.42867	0.181985	2.89414	0.303487	2.61178	1.09136	0.298972	0.74919	3.79205	0.504115	0.308241	0.909653	1.02382	3.67586	3.71144	4.2724	0.318536	0.219366	3.68762	0.343093	0.851355	0.508262
Ptx4	ENSMUSG00000044172	149.085	-6.16287	0.903154	6.0317e-08	9.37174e-07	-6.82372	1.99364	0	0	0	5.16472	0	2.33063	0	3.67966	0	0.274413	0.235192	2.75286	0.0667071	0.0313272	0	0	4.09294	7.92665	1.28659	0.00656423	0	3.65346	0.0149426	0.0728007	0.057858
Methig1	ENSMUSG00000093789	72.4483	-4.82337	0.76466	6.04272e-08	9.38279e-07	-6.30787	0.984581	0	0	0.230653	1.43275	0	1.8865	0	0.355821	0.0558924	0.034645	0	2.34544	0	0	0.0479114	0	3.3062	1.26956	2.42327	0	0	1.75052	0	0.0527289	0.0527289
Drd2	ENSMUSG00000032259	51.0493	-6.90154	1.18767	6.09301e-08	9.45477e-07	-5.81101	0.40778	0	0	0	0.447091	0	1.38862	0	0.00741923	0	0.0149015	0	1.12029	0.0119111	0.0112391	0.0084803	0	2.09763	0.00813664	0.295438	0	0	0.721551	0.00330718	0.00334026	3.30776e-05
Pdzk1	ENSMUSG00000038298	168.081	-4.27714	0.695963	6.21127e-08	9.63207e-07	-6.14565	2.3883	0.850586	0	0	1.12369	0.659238	2.14106	0	4.25612	0.26817	0.269371	0.186837	3.65802	0.338802	0.379642	0	0.166536	3.68013	2.0964	3.35901	0.650886	0.0138048	2.83784	0.41328	0.127274	-0.286006
Rdh16f2	ENSMUSG00000074639	113.127	-2.86341	0.502344	6.32256e-08	9.79834e-07	-5.70009	3.51597	0	0	0.0322334	2.51505	0.288078	1.66806	0.552622	0.718751	0.409747	0.471357	0.27635	2.97083	0.0267243	0.130118	0.256943	0.831055	2.02666	7.63341	3.59539	0.0239324	0	3.08051	0.066979	0.40433	0.337351
[truncated: 2,510 more rows]

[truncated: 19 more sheets: Figure 4B_2, Figure 4B_3, Figure 6A, Figure 6B, Supplemental figure 1A, Supplemental figure 2A, Supplemental 2B, Supplemental figure 2C, Supplemental figure 2D, Supplemental figure 2E, Supplemental figure 2F, Supplemental figure 2G, Supplemental figure 2H, Supplemental figure 2I, Supplemental figure 2J, Supplemental figure 2K, Supplemental figure 2L, Supplemental figure 3A, Supplemental figure 4B]
